# Supplementary material for: Misconception about HIV/AIDS transmission among sexually active women in emerging regions of Ethiopia
Source: PLoS One. 2025 Sep 24;20(9):e0331466. doi: 10.1371/journal.pone.0331466 (PMC12459849; doi:10.1371/journal.pone.0331466)
Supplement: S1 Data — (CSV) [file pone.0331466.s001.csv]

caseid	v000	v001	v002	v003	v004	v005	v006	v007	v008	v008a	v009	v010	v011	v012	v013	v014	v015	v016	v017	v018	v019	v019a	v020	v021	v022	v023	v024	v025	v026	v027	v028	v029	v030	v031	v032	v034	v040	v042	v044	v045a	v045b	v045c	v046	v101	v102	v103	v104	v105	v105a
2 29 2	ET7	2	29	2	2	461695	9	2008	1305	39718	4	1988	1060	20	20-24	month and year - information complete	completed	27	1237	12	69	2	all woman sample	2	13	13	somali	rural		1	1702		1702			1	424	selected	woman not selected	amarigna	somaligna	somaligna	yes	somali	rural		always
2 165 1	ET7	2	165	1	2	461695	9	2008	1305	39719	1	1970	841	38	35-39	month and year - information complete	completed	28	1237	12	69	2	all woman sample	2	13	13	somali	rural		1	1704		1702			husband not in household	424	selected	woman not selected	amarigna	somaligna	somaligna	yes	somali	rural		always
2 168 1	ET7	2	168	1	2	461695	9	2008	1305	39718	2	1986	1034	22	20-24	month and year - information complete	completed	27	1237	12	69	2	all woman sample	2	13	13	somali	rural		2	1702		1702			2	424	selected	woman selected and interviewed	amarigna	somaligna	somaligna	yes	somali	rural		always
2 171 2	ET7	2	171	2	2	461695	9	2008	1305	39719	2	1978	938	30	30-34	month and year - information complete	completed	28	1237	12	69	2	all woman sample	2	13	13	somali	rural		1	1702		1702			1	424	selected	woman selected and interviewed	amarigna	somaligna	somaligna	yes	somali	rural		always
2 176 1	ET7	2	176	1	2	461695	9	2008	1305	39718	3	1983	999	25	25-29	month and year - information complete	completed	27	1237	12	69	2	all woman sample	2	13	13	somali	rural		1	1706		1702			husband not in household	424	selected	woman not selected	amarigna	somaligna	somaligna	no	somali	rural		always
2 399 2	ET7	2	399	2	2	461695	9	2008	1305	39718	2	1979	950	29	25-29	month and year - information complete	completed	27	1237	12	69	2	all woman sample	2	13	13	somali	rural		2	1702		1702			1	424	selected	woman selected and interviewed	amarigna	somaligna	somaligna	yes	somali	rural		always
4 7 3	ET7	4	7	3	4	78850	9	2008	1305	39693	6	1980	966	28	25-29	month and year - information complete	completed	2	1237	12	69	2	all woman sample	4	4	4	afar	rural		2	505		502			husband not in household	472	selected	woman not selected	amarigna	amarigna	afarigna	yes	afar	rural		always
4 29 1	ET7	4	29	1	4	78850	9	2008	1305	39694	4	1970	844	38	35-39	year and age - month imputed	completed	3	1237	12	69	2	all woman sample	4	4	4	afar	rural		1	505		502			husband not in household	472	selected	woman selected and interviewed	amarigna	amarigna	afarigna	yes	afar	rural		always
4 39 1	ET7	4	39	1	4	78850	9	2008	1305	39694	2	1983	998	25	25-29	month and year - information complete	completed	3	1237	12	69	2	all woman sample	4	4	4	afar	rural		2	502		502			husband not in household	472	selected	woman selected and interviewed	amarigna	afarigna	afarigna	yes	afar	rural		always
4 72 2	ET7	4	72	2	4	78850	9	2008	1305	39694	4	1983	1000	25	25-29	month and year - information complete	completed	3	1237	12	69	2	all woman sample	4	4	4	afar	rural		1	505		502			1	472	selected	woman selected and interviewed	amarigna	amarigna	afarigna	yes	afar	rural		always
4 112 2	ET7	4	112	2	4	78850	9	2008	1305	39693	5	1964	773	44	40-44	month and year - information complete	completed	2	1237	12	69	2	all woman sample	4	4	4	afar	rural		1	503		502			husband not in household	472	selected	woman not selected	amarigna	afarigna	afarigna	yes	afar	rural		always
4 112 4	ET7	4	112	4	4	78850	9	2008	1305	39693	1	1986	1033	22	20-24	month and year - information complete	completed	2	1237	12	69	2	all woman sample	4	4	4	afar	rural		1	503		502			husband not in household	472	selected	woman not selected	amarigna	afarigna	afarigna	yes	afar	rural		always
4 154 1	ET7	4	154	1	4	78850	9	2008	1305	39694	3	1988	1059	20	20-24	month and year - information complete	completed	3	1237	12	69	2	all woman sample	4	4	4	afar	rural		1	502		502			husband not in household	472	selected	woman selected and interviewed	amarigna	afarigna	afarigna	yes	afar	rural		always
4 234 3	ET7	4	234	3	4	78850	9	2008	1305	39693	3	1988	1059	20	20-24	month and year - information complete	completed	2	1237	12	69	2	all woman sample	4	4	4	afar	rural		1	505		502			husband not in household	472	selected	woman not selected	amarigna	amarigna	amarigna	yes	afar	rural		always
4 240 1	ET7	4	240	1	4	78850	9	2008	1305	39693	5	1981	977	27	25-29	month and year - information complete	completed	2	1237	12	69	2	all woman sample	4	4	4	afar	rural		1	502		502			husband not in household	472	selected	woman not selected	amarigna	arigna	afarigna	yes	afar	rural		always
4 241 1	ET7	4	241	1	4	78850	9	2008	1305	39694	4	1979	952	29	25-29	month and year - information complete	completed	3	1237	12	69	2	all woman sample	4	4	4	afar	rural		1	503		502			husband not in household	472	selected	woman not selected	amarigna	afarigna	afarigna	yes	afar	rural		always
4 336 1	ET7	4	336	1	4	78850	9	2008	1305	39693	4	1981	976	27	25-29	year and age - month imputed	completed	2	1237	12	69	2	all woman sample	4	4	4	afar	rural		1	505		502			husband not in household	472	selected	woman selected and interviewed	amarigna	amarigna	afarigna	yes	afar	rural		always
4 442 1	ET7	4	442	1	4	78850	9	2008	1305	39693	3	1974	891	34	30-34	month and year - information complete	completed	2	1237	12	69	2	all woman sample	4	4	4	afar	rural		1	503		502			husband not in household	472	selected	woman not selected	amarigna	afarigna	afarigna	yes	afar	rural		always
6 59 2	ET7	6	59	2	6	166429	7	2008	1303	39640	1	1980	961	28	25-29	month and year - information complete	completed	11	1237	14	67	2	all woman sample	6	15	15	benishangul	rural		1	1905		1902			1	1481	selected	woman selected and interviewed	amarigna	amarigna	amarigna	no	benishangul	rural		9	town (rural areas)	benishangul-gumuz
6 94 2	ET7	6	94	2	6	166429	7	2008	1303	39639	3	1963	759	45	45-49	month and year - information complete	completed	10	1237	14	67	2	all woman sample	6	15	15	benishangul	rural		1	1906		1902			1	1481	selected	woman not selected	amarigna	amarigna	amarigna	yes	benishangul	rural		always
6 123 2	ET7	6	123	2	6	166429	7	2008	1303	39638	6	1978	942	30	30-34	month and year - information complete	completed	9	1237	14	67	2	all woman sample	6	15	15	benishangul	rural		1	1905		1902			1	1481	selected	woman not selected	amarigna	amarigna	amarigna	yes	benishangul	rural		23	town (rural areas)	benishangul-gumuz
6 152 2	ET7	6	152	2	6	166429	7	2008	1303	39640	5	1986	1037	22	20-24	month and year - information complete	completed	11	1237	14	67	2	all woman sample	6	15	15	benishangul	rural		2	1905		1902			1	1481	selected	woman selected and interviewed	amarigna	amarigna	amarigna	yes	benishangul	rural		4	town (rural areas)	benishangul-gumuz
6 198 1	ET7	6	198	1	6	166429	7	2008	1303	39639	2	1976	914	32	30-34	month and year - information complete	completed	10	1237	14	67	2	all woman sample	6	15	15	benishangul	rural		1	1905		1902			2	1481	selected	woman not selected	amarigna	amarigna	amarigna	yes	benishangul	rural		3	town (rural areas)	benishangul-gumuz
6 206 1	ET7	6	206	1	6	166429	7	2008	1303	39639	10	1983	1006	24	20-24	month and year - information complete	completed	10	1237	14	67	2	all woman sample	6	15	15	benishangul	rural		2	1903		1902			2	1481	selected	woman selected and interviewed	amarigna	amarigna	amarigna	yes	benishangul	rural		always
6 223 2	ET7	6	223	2	6	166429	7	2008	1303	39642	1	1989	1069	19	15-19	month and year - information complete	completed	13	1237	14	67	2	all woman sample	6	15	15	benishangul	rural		1	1902		1902			1	1481	selected	woman not selected	amarigna	amarigna	amarigna	no	benishangul	rural		always
6 243 1	ET7	6	243	1	6	166429	7	2008	1303	39642	2	1984	1010	24	20-24	month and year - information complete	completed	13	1237	14	67	2	all woman sample	6	15	15	benishangul	rural		1	1902		1902			husband not in household	1481	selected	woman selected and interviewed	amarigna	amarigna	amarigna	no	benishangul	rural		always
6 252 2	ET7	6	252	2	6	166429	7	2008	1303	39639	8	1984	1016	23	20-24	month and year - information complete	completed	10	1237	14	67	2	all woman sample	6	15	15	benishangul	rural		2	1903		1902			1	1481	selected	woman not selected	amarigna	amarigna	amarigna	yes	benishangul	rural		always
6 267 2	ET7	6	267	2	6	166429	7	2008	1303	39639	3	1976	915	32	30-34	month and year - information complete	completed	10	1237	14	67	2	all woman sample	6	15	15	benishangul	rural		4	1905		1902			1	1481	selected	woman not selected	amarigna	amarigna	amarigna	yes	benishangul	rural		always
6 292 2	ET7	6	292	2	6	166429	7	2008	1303	39638	3	1980	963	28	25-29	month and year - information complete	completed	9	1237	14	67	2	all woman sample	6	15	15	benishangul	rural		1	1903		1902			1	1481	selected	woman not selected	amarigna	amarigna	amarigna	yes	benishangul	rural		always
6 296 2	ET7	6	296	2	6	166429	7	2008	1303	39640	6	1984	1014	24	20-24	month and year - information complete	completed	11	1237	14	67	2	all woman sample	6	15	15	benishangul	rural		1	1903		1902			1	1481	selected	woman not selected	amarigna	amarigna	amarigna	yes	benishangul	rural		always
6 311 1	ET7	6	311	1	6	166429	7	2008	1303	39641	4	1989	1072	19	15-19	month and year - information complete	completed	12	1237	14	67	2	all woman sample	6	15	15	benishangul	rural		1	1903		1902			husband not in household	1481	selected	woman selected and interviewed	amarigna	amarigna	amarigna	yes	benishangul	rural		4	city (urban areas)	benishangul-gumuz
6 349 2	ET7	6	349	2	6	166429	7	2008	1303	39638	5	1968	821	40	40-44	month and year - information complete	completed	9	1237	14	67	2	all woman sample	6	15	15	benishangul	rural		2	1906		1902			1	1481	selected	woman not selected	amarigna	amarigna	amarigna	yes	benishangul	rural		always
6 373 1	ET7	6	373	1	6	166429	7	2008	1303	39638	5	1963	761	45	45-49	month and year - information complete	completed	9	1237	14	67	2	all woman sample	6	15	15	benishangul	rural		1	1906		1902			husband not in household	1481	selected	woman not selected	amarigna	amarigna	amarigna	yes	benishangul	rural		always
6 374 1	ET7	6	374	1	6	166429	7	2008	1303	39640	5	1964	773	44	40-44	month and year - information complete	completed	11	1237	14	67	2	all woman sample	6	15	15	benishangul	rural		1	1906		1902			husband not in household	1481	selected	woman selected and interviewed	amarigna	amarigna	amarigna	yes	benishangul	rural		24	town (rural areas)	benishangul-gumuz
6 378 1	ET7	6	378	1	6	166429	7	2008	1303	39640	2	1979	950	29	25-29	month and year - information complete	completed	11	1237	14	67	2	all woman sample	6	15	15	benishangul	rural		1	1903		1902			husband not in household	1481	selected	woman not selected	amarigna	amarigna	amarigna	yes	benishangul	rural		always
6 382 2	ET7	6	382	2	6	166429	7	2008	1303	39640	4	1990	1084	18	15-19	month and year - information complete	completed	11	1237	14	67	2	all woman sample	6	15	15	benishangul	rural		2	1903		1902			1	1481	selected	woman not selected	amarigna	amarigna	amarigna	yes	benishangul	rural		always
6 389 1	ET7	6	389	1	6	166429	7	2008	1303	39638	3	1980	963	28	25-29	month and year - information complete	completed	9	1237	14	67	2	all woman sample	6	15	15	benishangul	rural		1	1906		1902			2	1481	selected	woman selected and interviewed	amarigna	amarigna	amarigna	yes	benishangul	rural		always
6 398 1	ET7	6	398	1	6	166429	7	2008	1303	39639	2	1986	1034	22	20-24	month and year - information complete	completed	10	1237	14	67	2	all woman sample	6	15	15	benishangul	rural		1	1906		1902			2	1481	selected	woman selected and interviewed	amarigna	amarigna	amarigna	yes	benishangul	rural		always
6 440 1	ET7	6	440	1	6	166429	7	2008	1303	39639	1	1973	877	35	35-39	month and year - information complete	completed	10	1237	14	67	2	all woman sample	6	15	15	benishangul	rural		1	1905		1902			2	1481	selected	woman not selected	amarigna	amarigna	amarigna	yes	benishangul	rural		20	town (rural areas)	benishangul-gumuz
6 462 2	ET7	6	462	2	6	166429	7	2008	1303	39640	3	1966	795	42	40-44	month and year - information complete	completed	11	1237	14	67	2	all woman sample	6	15	15	benishangul	rural		1	1903		1902			1	1481	selected	woman selected and interviewed	amarigna	amarigna	amarigna	yes	benishangul	rural		11	town (rural areas)	benishangul-gumuz
7 24 1	ET7	7	24	1	7	415601	10	2008	1306	39729	3	1962	747	46	45-49	year and age - month imputed	completed	8	1237	11	70	2	all woman sample	7	13	13	somali	rural		1	2106		2102				886	selected	woman selected and interviewed	amarigna	somaligna	amarigna	yes	somali	rural		always
7 48 1	ET7	7	48	1	7	415601	10	2008	1306	39729	11	1986	1043	21	20-24	year and age - month imputed	completed	8	1237	11	70	2	all woman sample	7	13	13	somali	rural		2	2102		2102			husband not in household	886	selected	woman not selected	amarigna	amarigna	oromigna	yes	somali	rural		always
7 171 1	ET7	7	171	1	7	415601	10	2008	1306	39729	7	1983	1003	25	25-29	month and year - information complete	completed	8	1237	11	70	2	all woman sample	7	13	13	somali	rural		1	2103		2102			husband not in household	886	selected	woman selected and interviewed	amarigna	amarigna	oromigna	yes	somali	rural		always
7 174 2	ET7	7	174	2	7	415601	10	2008	1306	39729	9	1969	837	39	35-39	month and year - information complete	completed	8	1237	11	70	2	all woman sample	7	13	13	somali	rural		1	2103		2102			1	886	selected	woman selected and interviewed	amarigna	amarigna	oromigna	yes	somali	rural		always
7 190 2	ET7	7	190	2	7	415601	10	2008	1306	39730	10	1983	1006	25	25-29	year and age - month imputed	completed	9	1237	11	70	2	all woman sample	7	13	13	somali	rural		1	2102		2102			1	886	selected	woman not selected	amarigna	amarigna	oromigna	yes	somali	rural		always
7 199 1	ET7	7	199	1	7	415601	10	2008	1306	39729	6	1968	822	40	40-44	year and age - month imputed	completed	8	1237	11	70	2	all woman sample	7	13	13	somali	rural		1	2103		2102			husband not in household	886	selected	woman not selected	amarigna	amarigna	oromigna	yes	somali	rural		always
7 267 2	ET7	7	267	2	7	415601	10	2008	1306	39729	5	1987	1049	21	20-24	year and age - month imputed	completed	8	1237	11	70	2	all woman sample	7	13	13	somali	rural		2	2102		2102			1	886	selected	woman not selected	amarigna	amarigna	oromigna	yes	somali	rural		always
7 281 2	ET7	7	281	2	7	415601	10	2008	1306	39729	7	1968	823	40	40-44	year and age - month imputed	completed	8	1237	11	70	2	all woman sample	7	13	13	somali	rural		3	2102		2102			1	886	selected	woman not selected	amarigna	amarigna	oromigna	yes	somali	rural		always
7 292 1	ET7	7	292	1	7	415601	10	2008	1306	39730	8	1980	968	28	25-29	year and age - month imputed	completed	9	1237	11	70	2	all woman sample	7	13	13	somali	rural		3	2102		2102			2	886	selected	woman not selected	amarigna	amarigna	oromigna	yes	somali	rural		always
7 319 1	ET7	7	319	1	7	415601	10	2008	1306	39729	6	1986	1038	22	20-24	month and year - information complete	completed	8	1237	11	70	2	all woman sample	7	13	13	somali	rural		1	2103		2102			husband not in household	886	selected	woman not selected	amarigna	amarigna	oromigna	yes	somali	rural		always
7 330 2	ET7	7	330	2	7	415601	10	2008	1306	39730	7	1963	763	45	45-49	month and year - information complete	completed	9	1237	11	70	2	all woman sample	7	13	13	somali	rural		1	2103		2102			1	886	selected	woman not selected	amarigna	amarigna	oromigna	yes	somali	rural		always
7 347 2	ET7	7	347	2	7	415601	10	2008	1306	39730	2	1966	794	42	40-44	month and year - information complete	completed	9	1237	11	70	2	all woman sample	7	13	13	somali	rural		1	2106		2102			1	886	selected	woman not selected	amarigna	ginirgna	amarigna	yes	somali	rural		always
7 372 1	ET7	7	372	1	7	415601	10	2008	1306	39729	11	1974	899	33	30-34	year and age - month imputed	completed	8	1237	11	70	2	all woman sample	7	13	13	somali	rural		2	2102		2102			2	886	selected	woman not selected	amarigna	amarigna	oromigna	yes	somali	rural		always
7 429 2	ET7	7	429	2	7	415601	10	2008	1306	39729	2	1971	854	37	35-39	month and year - information complete	completed	8	1237	11	70	2	all woman sample	7	13	13	somali	rural		1	2106		2102			1	886	selected	woman not selected	amarigna	ginirgna	amarigna	yes	somali	rural		always
8 22 1	ET7	8	22	1	8	263005	6	2008	1302	39604	3	1978	939	30	30-34	month and year - information complete	completed	5	1237	15	66	2	all woman sample	8	13	13	somali	rural		1	1706		1702			husband not in household	1770	selected	woman not selected	amarigna	somaligna	amarigna	yes	somali	rural		7	town (rural areas)	somali
8 124 2	ET7	8	124	2	8	263005	6	2008	1302	39605	3	1988	1059	20	20-24	month and year - information complete	completed	6	1237	15	66	2	all woman sample	8	13	13	somali	rural		1	1702		1702			1	1770	selected	woman not selected	amarigna	amarigna	amarigna	yes	somali	rural		always
8 129 2	ET7	8	129	2	8	263005	6	2008	1302	39603	1	1969	829	39	35-39	month and year - information complete	completed	4	1237	15	66	2	all woman sample	8	13	13	somali	rural		2	1706		1702			1	1770	selected	woman selected and interviewed	amarigna	somaligna	amarigna	yes	somali	rural		always
8 160 2	ET7	8	160	2	8	263005	6	2008	1302	39605	9	1979	957	28	25-29	month and year - information complete	completed	6	1237	15	66	2	all woman sample	8	13	13	somali	rural		1	1704		1702			1	1770	selected	woman not selected	amarigna	somaligna	amarigna	yes	somali	rural		10	town (rural areas)	somali
8 390 2	ET7	8	390	2	8	263005	6	2008	1302	39604	9	1972	873	35	35-39	month and year - information complete	completed	5	1237	15	66	2	all woman sample	8	13	13	somali	rural		1	1704		1702			1	1770	selected	woman selected and interviewed	amarigna	somaligna	amarigna	yes	somali	rural		24	town (rural areas)	somali
8 463 2	ET7	8	463	2	8	263005	6	2008	1302	39604	1	1983	997	25	25-29	month and year - information complete	completed	5	1237	15	66	2	all woman sample	8	13	13	somali	rural		1	1706		1702			1	1770	selected	woman not selected	amarigna	oromigna	oromigna	no	somali	rural		3	city (urban areas)	somali
9 5 2	ET7	9	5	2	9	273461	9	2008	1305	39712	9	1983	1005	25	25-29	year and age - month imputed	completed	21	1237	12	69	2	all woman sample	9	13	13	somali	rural		3	3006		3002			1	1000	selected	woman selected and interviewed	amarigna	amarigna	oromigna	yes	somali	rural		always
9 7 1	ET7	9	7	1	9	273461	9	2008	1305	39714	1	1988	1057	20	20-24	year and age - month imputed	completed	23	1237	12	69	2	all woman sample	9	13	13	somali	rural		2	3004		3002			2	1000	selected	woman not selected	amarigna	amarigna	oromigna	yes	somali	rural		always
9 9 1	ET7	9	9	1	9	273461	9	2008	1305	39712	9	1982	993	26	25-29	month and year - information complete	completed	21	1237	12	69	2	all woman sample	9	13	13	somali	rural		1	3006		3002				1000	selected	woman not selected	amarigna	amarigna	oromigna	yes	somali	rural		always
9 67 2	ET7	9	67	2	9	273461	9	2008	1305	39715	3	1984	1011	24	20-24	month and year - information complete	completed	24	1237	12	69	2	all woman sample	9	13	13	somali	rural		2	3006		3002			1	1000	selected	woman not selected	amarigna	amarigna	oromigna	yes	somali	rural		always
9 78 1	ET7	9	78	1	9	273461	9	2008	1305	39712	3	1990	1083	18	15-19	year and age - month imputed	completed	21	1237	12	69	2	all woman sample	9	13	13	somali	rural		1	3005		3002			2	1000	selected	woman selected and interviewed	amarigna	amarigna	oromigna	yes	somali	rural		always
9 212 1	ET7	9	212	1	9	273461	9	2008	1305	39714	7	1981	979	27	25-29	month and year - information complete	completed	23	1237	12	69	2	all woman sample	9	13	13	somali	rural		2	3004		3002			2	1000	selected	woman selected and interviewed	amarigna	amarigna	oromigna	yes	somali	rural		always
9 230 2	ET7	9	230	2	9	273461	9	2008	1305	39715	7	1988	1063	20	20-24	year and age - month imputed	completed	24	1237	12	69	2	all woman sample	9	13	13	somali	rural		2	3002		3002				1000	selected	woman selected and interviewed	amarigna	amarigna	oromigna	yes	somali	rural		always
9 239 1	ET7	9	239	1	9	273461	9	2008	1305	39714	7	1988	1063	20	20-24	year and age - month imputed	completed	23	1237	12	69	2	all woman sample	9	13	13	somali	rural		2	3002		3002			husband not in household	1000	selected	woman selected and interviewed	amarigna	amarigna	oromigna	yes	somali	rural		always
9 245 1	ET7	9	245	1	9	273461	9	2008	1305	39714	7	1971	859	37	35-39	year and age - month imputed	completed	23	1237	12	69	2	all woman sample	9	13	13	somali	rural		1	3006		3002			husband not in household	1000	selected	woman selected and interviewed	amarigna	amarigna	oromigna	yes	somali	rural		always
9 249 1	ET7	9	249	1	9	273461	9	2008	1305	39714	4	1973	880	35	35-39	year and age - month imputed	completed	23	1237	12	69	2	all woman sample	9	13	13	somali	rural		4	3005		3002			2	1000	selected	woman selected and interviewed	amarigna	amarigna	oromigna	yes	somali	rural		always
9 312 1	ET7	9	312	1	9	273461	9	2008	1305	39714	7	1966	799	42	40-44	year and age - month imputed	completed	23	1237	12	69	2	all woman sample	9	13	13	somali	rural		2	3006		3002			2	1000	selected	woman not selected	amarigna	amarigna	oromigna	yes	somali	rural		always
9 329 1	ET7	9	329	1	9	273461	9	2008	1305	39714	4	1973	880	35	35-39	year and age - month imputed	completed	23	1237	12	69	2	all woman sample	9	13	13	somali	rural		1	3004		3002			2	1000	selected	woman selected and interviewed	amarigna	amarigna	oromigna	yes	somali	rural		always
9 396 2	ET7	9	396	2	9	273461	9	2008	1305	39714	8	1983	1004	25	25-29	year and age - month imputed	completed	23	1237	12	69	2	all woman sample	9	13	13	somali	rural		2	3005		3002			1	1000	selected	woman not selected	amarigna	amarigna	tigrigna	yes	somali	rural		always
9 399 1	ET7	9	399	1	9	273461	9	2008	1305	39715	6	1960	726	48	45-49	year and age - month imputed	completed	24	1237	12	69	2	all woman sample	9	13	13	somali	rural		1	3005		3002				1000	selected	woman not selected	amarigna	amarigna	oromigna	yes	somali	rural		26	city (urban areas)	outside of ethiopia
9 438 5	ET7	9	438	5	9	273461	9	2008	1305	39714	6	1993	1122	15	15-19	year and age - month imputed	completed	23	1237	12	69	2	all woman sample	9	13	13	somali	rural		1	3004		3002			husband not in household	1000	selected	woman selected and interviewed	amarigna	amarigna	oromigna	yes	somali	rural		always
9 460 1	ET7	9	460	1	9	273461	9	2008	1305	39714	2	1987	1046	21	20-24	month and year - information complete	completed	23	1237	12	69	2	all woman sample	9	13	13	somali	rural		2	3002		3002			husband not in household	1000	selected	woman not selected	amarigna	amarigna	oromigna	yes	somali	rural		always
9 468 1	ET7	9	468	1	9	273461	9	2008	1305	39715	5	1983	1001	25	25-29	year and age - month imputed	completed	24	1237	12	69	2	all woman sample	9	13	13	somali	rural		2	3006		3002			husband not in household	1000	selected	woman not selected	amarigna	amarigna	oromigna	yes	somali	rural		always
9 471 1	ET7	9	471	1	9	273461	9	2008	1305	39714	5	1973	881	35	35-39	year and age - month imputed	completed	23	1237	12	69	2	all woman sample	9	13	13	somali	rural		4	3005		3002			2	1000	selected	woman selected and interviewed	amarigna	amarigna	oromigna	yes	somali	rural		always
13 8 2	ET7	13	8	2	13	54345	8	2008	1304	39662	7	1983	1003	25	25-29	month and year - information complete	completed	2	1237	13	68	2	all woman sample	13	20	20	gambela	rural		5	2402		2402			1	432	selected	woman not selected	amarigna	amarigna	amarigna	yes	gambela	rural		always
13 12 1	ET7	13	12	1	13	54345	8	2008	1304	39662	1	1968	817	40	40-44	month and year - information complete	completed	2	1237	13	68	2	all woman sample	13	20	20	gambela	rural		1	2405		2402				432	selected	woman selected and interviewed	amarigna	amarigna	agnwakigna	yes	gambela	rural		always
13 12 2	ET7	13	12	2	13	54345	8	2008	1304	39662	1	1985	1021	23	20-24	month and year - information complete	completed	2	1237	13	68	2	all woman sample	13	20	20	gambela	rural		1	2405		2402			husband not in household	432	selected	woman not selected	amarigna	amarigna	agnwakigna	yes	gambela	rural		always
13 119 1	ET7	13	119	1	13	54345	8	2008	1304	39662	11	1977	935	30	30-34	month and year - information complete	completed	2	1237	13	68	2	all woman sample	13	20	20	gambela	rural		2	2406		2402			husband not in household	432	selected	woman not selected	amarigna	amarigna	agnwakigna	yes	gambela	rural		0	city (urban areas)	gambela
13 184 2	ET7	13	184	2	13	54345	8	2008	1304	39663	8	1968	824	40	40-44	age - year/month imputed	completed	3	1237	13	68	2	all woman sample	13	20	20	gambela	rural		2	2403		2402			1	432	selected	woman not selected	amarigna	amarigna	agnwakigna	yes	gambela	rural		always
13 246 1	ET7	13	246	1	13	54345	10	2008	1306	39727	4	1968	820	40	40-44	year and age - month imputed	completed	6	1237	11	70	2	all woman sample	13	20	20	gambela	rural		1	2403		2402				432	selected	woman not selected	amarigna	amarigna	amarigna	yes	gambela	rural		10	town (rural areas)	gambela
13 293 1	ET7	13	293	1	13	54345	8	2008	1304	39662	1	1983	997	25	25-29	month and year - information complete	completed	2	1237	13	68	2	all woman sample	13	20	20	gambela	rural		1	2405		2402				432	selected	woman not selected	amarigna	amarigna	agnwakigna	yes	gambela	rural		always
13 298 2	ET7	13	298	2	13	54345	10	2008	1306	39725	6	1983	1002	25	25-29	month and year - information complete	completed	4	1237	11	70	2	all woman sample	13	20	20	gambela	rural		1	2405		2402			1	432	selected	woman not selected	amarigna	amarigna	agnwakigna	yes	gambela	rural		always
13 343 2	ET7	13	343	2	13	54345	10	2008	1306	39727	2	1960	722	48	45-49	year and age - month imputed	completed	6	1237	11	70	2	all woman sample	13	20	20	gambela	rural		1	2403		2402			1	432	selected	woman selected and interviewed	amarigna	amarigna	agnwakigna	yes	gambela	rural		5	city (urban areas)	gambela
13 379 3	ET7	13	379	3	13	54345	10	2008	1306	39726	4	1985	1024	23	20-24	year and age - month imputed	completed	5	1237	11	70	2	all woman sample	13	20	20	gambela	rural		2	2405		2402			husband not in household	432	selected	woman not selected	amarigna	amarigna	agnwakigna	yes	gambela	rural		always
13 465 1	ET7	13	465	1	13	54345	10	2008	1306	39725	3	1963	759	45	45-49	month and year - information complete	completed	4	1237	11	70	2	all woman sample	13	20	20	gambela	rural		1	2405		2402				432	selected	woman not selected	amarigna	amarigna	agnwakigna	yes	gambela	rural		always
16 16 2	ET7	16	16	2	16	134889	9	2008	1305	39721	10	1959	718	48	45-49	year and age - month imputed	completed	30	1237	12	69	2	all woman sample	16	13	13	somali	rural		2	2104		2102			1	251	selected	woman selected and interviewed	amarigna	amarigna	somaligna	yes	somali	rural		always
16 50 2	ET7	16	50	2	16	134889	9	2008	1305	39721	12	1982	996	25	25-29	month and year - information complete	completed	30	1237	12	69	2	all woman sample	16	13	13	somali	rural		2	2103		2102			1	251	selected	woman selected and interviewed	amarigna	amarigna	somaligna	yes	somali	rural		always
16 62 2	ET7	16	62	2	16	134889	9	2008	1305	39721	12	1974	900	33	30-34	year and age - month imputed	completed	30	1237	12	69	2	all woman sample	16	13	13	somali	rural		1	2104		2102			1	251	selected	woman not selected	amarigna	amarigna	somaligna	yes	somali	rural		always
16 159 1	ET7	16	159	1	16	134889	9	2008	1305	39721	12	1959	720	48	45-49	year and age - month imputed	completed	30	1237	12	69	2	all woman sample	16	13	13	somali	rural		1	2102		2102			husband not in household	251	selected	woman selected and interviewed	amarigna	amarigna	somaligna	yes	somali	rural		always
16 250 2	ET7	16	250	2	16	134889	9	2008	1305	39720	8	1962	752	46	45-49	year and age - month imputed	completed	29	1237	12	69	2	all woman sample	16	13	13	somali	rural		1	2104		2102			1	251	selected	woman not selected	amarigna	amarigna	somaligna	yes	somali	rural		always
16 369 1	ET7	16	369	1	16	134889	9	2008	1305	39721	12	1981	984	26	25-29	year and age - month imputed	completed	30	1237	12	69	2	all woman sample	16	13	13	somali	rural		2	2104		2102			husband not in household	251	selected	woman selected and interviewed	amarigna	amarigna	somaligna	yes	somali	rural		always
16 384 2	ET7	16	384	2	16	134889	9	2008	1305	39721	1	1973	877	35	35-39	month and year - information complete	completed	30	1237	12	69	2	all woman sample	16	13	13	somali	rural		1	2103		2102			1	251	selected	woman not selected	amarigna	amarigna	somaligna	yes	somali	rural		always
16 431 2	ET7	16	431	2	16	134889	9	2008	1305	39720	5	1970	845	38	35-39	month and year - information complete	completed	29	1237	12	69	2	all woman sample	16	13	13	somali	rural		2	2103		2102			1	251	selected	woman not selected	amarigna	amarigna	somaligna	yes	somali	rural		always
16 466 2	ET7	16	466	2	16	134889	9	2008	1305	39720	10	1979	958	28	25-29	year and age - month imputed	completed	29	1237	12	69	2	all woman sample	16	13	13	somali	rural		2	2102		2102			1	251	selected	woman selected and interviewed	amarigna	amarigna	somaligna	yes	somali	rural		always
17 12 2	ET7	17	12	2	17	170374	6	2008	1302	39600	4	1980	964	28	25-29	month and year - information complete	completed	1	1237	15	66	2	all woman sample	17	14	14	benishangul	urban		1	1806		1802			1	1496	selected	woman not selected	amarigna	amarigna	amarigna	no	benishangul	urban		4	town (rural areas)	oromia
17 48 1	ET7	17	48	1	17	170374	6	2008	1302	39600	7	1967	811	40	40-44	month and year - information complete	completed	1	1237	15	66	2	all woman sample	17	14	14	benishangul	urban		1	1804		1802				1496	selected	woman not selected	amarigna	amarigna	oromigna	no	benishangul	urban		16	city (urban areas)	oromia
17 72 2	ET7	17	72	2	17	170374	6	2008	1302	39601	2	1974	890	34	30-34	month and year - information complete	completed	2	1237	15	66	2	all woman sample	17	14	14	benishangul	urban		1	1802		1802			1	1496	selected	woman not selected	amarigna	amarigna	amarigna	no	benishangul	urban		6	city (urban areas)	tigray
17 74 1	ET7	17	74	1	17	170374	6	2008	1302	39600	1	1966	793	42	40-44	month and year - information complete	completed	1	1237	15	66	2	all woman sample	17	14	14	benishangul	urban		1	1806		1802			husband not in household	1496	selected	woman not selected	amarigna	amarigna	amarigna	no	benishangul	urban		26	town (rural areas)	amhara
17 125 2	ET7	17	125	2	17	170374	6	2008	1302	39600	3	1971	855	37	35-39	month and year - information complete	completed	1	1237	15	66	2	all woman sample	17	14	14	benishangul	urban		1	1805		1802			1	1496	selected	woman not selected	amarigna	amarigna	amarigna	no	benishangul	urban		27	town (rural areas)	amhara
17 199 1	ET7	17	199	1	17	170374	6	2008	1302	39600	12	1968	828	39	35-39	year and age - month imputed	completed	1	1237	15	66	2	all woman sample	17	14	14	benishangul	urban		1	1804		1802				1496	selected	woman not selected	amarigna	amarigna	oromigna	no	benishangul	urban		10	city (urban areas)	oromia
17 267 1	ET7	17	267	1	17	170374	6	2008	1302	39601	12	1986	1044	21	20-24	month and year - information complete	completed	2	1237	15	66	2	all woman sample	17	14	14	benishangul	urban		1	1806		1802				1496	selected	woman not selected	amarigna	amarigna	amarigna	no	benishangul	urban		1	city (urban areas)	benishangul-gumuz
17 285 2	ET7	17	285	2	17	170374	6	2008	1302	39600	1	1980	961	28	25-29	month and year - information complete	completed	1	1237	15	66	2	all woman sample	17	14	14	benishangul	urban		1	1802		1802			1	1496	selected	woman selected and interviewed	amarigna	amarigna	amarigna	no	benishangul	urban		always
17 351 2	ET7	17	351	2	17	170374	6	2008	1302	39600	7	1959	715	48	45-49	month and year - information complete	completed	1	1237	15	66	2	all woman sample	17	14	14	benishangul	urban		1	1805		1802			1	1496	selected	woman not selected	amarigna	amarigna	amarigna	no	benishangul	urban		25	town (rural areas)	amhara
17 390 2	ET7	17	390	2	17	170374	5	2008	1301	39599	1	1978	937	30	30-34	year and age - month imputed	completed	31	1237	16	65	2	all woman sample	17	14	14	benishangul	urban		3	1804		1802			1	1496	selected	woman selected and interviewed	amarigna	amarigna	tigrigna	no	benishangul	urban		always
17 394 1	ET7	17	394	1	17	170374	6	2008	1302	39601	12	1985	1032	22	20-24	month and year - information complete	completed	2	1237	15	66	2	all woman sample	17	14	14	benishangul	urban		2	1804		1802			husband not in household	1496	selected	woman not selected	amarigna	amarigna	amarigna	no	benishangul	urban		2	city (urban areas)	benishangul-gumuz
17 401 1	ET7	17	401	1	17	170374	5	2008	1301	39599	8	1962	752	45	45-49	month and year - information complete	completed	31	1237	16	65	2	all woman sample	17	14	14	benishangul	urban		1	1805		1802			2	1496	selected	woman not selected	amarigna	amarigna	amarigna	no	benishangul	urban		20	city (urban areas)	oromia
17 406 1	ET7	17	406	1	17	170374	5	2008	1301	39599	9	1975	909	32	30-34	month and year - information complete	completed	31	1237	16	65	2	all woman sample	17	14	14	benishangul	urban		1	1806		1802			husband not in household	1496	selected	woman not selected	amarigna	amarigna	amarigna	no	benishangul	urban		16	town (rural areas)	amhara
17 412 2	ET7	17	412	2	17	170374	6	2008	1302	39602	3	1978	939	30	30-34	month and year - information complete	completed	3	1237	15	66	2	all woman sample	17	14	14	benishangul	urban		1	1802		1802			1	1496	selected	woman selected and interviewed	amarigna	amarigna	oromigna	yes	benishangul	urban		10	town (rural areas)	oromia
17 417 2	ET7	17	417	2	17	170374	6	2008	1302	39601	2	1983	998	25	25-29	month and year - information complete	completed	2	1237	15	66	2	all woman sample	17	14	14	benishangul	urban		2	1805		1802			1	1496	selected	woman selected and interviewed	amarigna	amarigna	amarigna	no	benishangul	urban		5	city (urban areas)	tigray
17 480 2	ET7	17	480	2	17	170374	6	2008	1302	39600	5	1985	1025	23	20-24	month and year - information complete	completed	1	1237	15	66	2	all woman sample	17	14	14	benishangul	urban		1	1805		1802			1	1496	selected	woman selected and interviewed	amarigna	amarigna	amarigna	no	benishangul	urban		2	town (rural areas)	oromia
17 482 2	ET7	17	482	2	17	170374	6	2008	1302	39601	12	1987	1056	20	20-24	month and year - information complete	completed	2	1237	15	66	2	all woman sample	17	14	14	benishangul	urban		2	1805		1802			1	1496	selected	woman not selected	amarigna	amarigna	amarigna	no	benishangul	urban		always
22 35 2	ET7	22	35	2	22	340149	6	2008	1302	39618	4	1988	1060	20	20-24	year and age - month imputed	completed	19	1237	15	66	2	all woman sample	22	13	13	somali	rural		1	1605		1602			1	1565	selected	woman not selected	amarigna	somaligna	amarigna	yes	somali	rural		always
22 64 1	ET7	22	64	1	22	340149	6	2008	1302	39618	3	1990	1083	18	15-19	year and age - month imputed	completed	19	1237	15	66	2	all woman sample	22	13	13	somali	rural		1	1605		1602			husband not in household	1565	selected	woman not selected	amarigna	somaligna	amarigna	yes	somali	rural		2	town (rural areas)	somali
22 168 2	ET7	22	168	2	22	340149	6	2008	1302	39619	6	1983	1002	25	25-29	month and year - information complete	completed	20	1237	15	66	2	all woman sample	22	13	13	somali	rural		1	1604		1602			1	1565	selected	woman selected and interviewed	amarigna	somaligna	amarigna	no	somali	rural		always
22 173 1	ET7	22	173	1	22	340149	6	2008	1302	39620	2	1968	818	40	40-44	month and year - information complete	completed	21	1237	15	66	2	all woman sample	22	13	13	somali	rural		1	1602		1602			2	1565	selected	woman selected and interviewed	amarigna	somaligna	amarigna	yes	somali	rural		18	city (urban areas)	somali
22 178 2	ET7	22	178	2	22	340149	6	2008	1302	39620	6	1981	978	27	25-29	year and age - month imputed	completed	21	1237	15	66	2	all woman sample	22	13	13	somali	rural		1	1605		1602			1	1565	selected	woman not selected	amarigna	somaligna	amarigna	yes	somali	rural		4	city (urban areas)	somali
22 219 2	ET7	22	219	2	22	340149	6	2008	1302	39620	2	1985	1022	23	20-24	year and age - month imputed	completed	21	1237	15	66	2	all woman sample	22	13	13	somali	rural		1	1604		1602			1	1565	selected	woman selected and interviewed	amarigna	somaligna	amarigna	yes	somali	rural		always
22 225 2	ET7	22	225	2	22	340149	6	2008	1302	39620	4	1978	940	30	30-34	month and year - information complete	completed	21	1237	15	66	2	all woman sample	22	13	13	somali	rural		3	1604		1602			1	1565	selected	woman not selected	amarigna	somaligna	amarigna	yes	somali	rural		always
22 328 2	ET7	22	328	2	22	340149	6	2008	1302	39621	6	1966	798	42	40-44	year and age - month imputed	completed	22	1237	15	66	2	all woman sample	22	13	13	somali	rural		1	1603		1602			1	1565	selected	woman not selected	amarigna	somaligna	amarigna	yes	somali	rural		always
33 185 2	ET7	33	185	2	33	223651	6	2008	1302	39621	3	1988	1059	20	20-24	year and age - month imputed	completed	22	1237	15	66	2	all woman sample	33	13	13	somali	rural		1	1502		1502			1	1557	selected	woman selected and interviewed	amarigna	somaligna	amarigna	no	somali	rural		always
33 231 2	ET7	33	231	2	33	223651	6	2008	1302	39621	2	1983	998	25	25-29	year and age - month imputed	completed	22	1237	15	66	2	all woman sample	33	13	13	somali	rural		1	1505		1502			1	1557	selected	woman not selected	amarigna	somaligna	amarigna	yes	somali	rural		always
33 281 2	ET7	33	281	2	33	223651	6	2008	1302	39621	6	1972	870	36	35-39	year and age - month imputed	completed	22	1237	15	66	2	all woman sample	33	13	13	somali	rural		1	1506		1502			1	1557	selected	woman selected and interviewed	amarigna	somaligna	amarigna	yes	somali	rural		always
33 350 2	ET7	33	350	2	33	223651	6	2008	1302	39620	3	1969	831	39	35-39	year and age - month imputed	completed	21	1237	15	66	2	all woman sample	33	13	13	somali	rural		2	1506		1502			1	1557	selected	woman not selected	amarigna	somaligna	amarigna	yes	somali	rural		18	town (rural areas)	somali
33 427 2	ET7	33	427	2	33	223651	6	2008	1302	39621	1	1978	937	30	30-34	month and year - information complete	completed	22	1237	15	66	2	all woman sample	33	13	13	somali	rural		1	1506		1502			1	1557	selected	woman not selected	amarigna	somaligna	amarigna	no	somali	rural		always
33 485 1	ET7	33	485	1	33	223651	6	2008	1302	39620	5	1973	881	35	35-39	month and year - information complete	completed	21	1237	15	66	2	all woman sample	33	13	13	somali	rural		2	1506		1502			husband not in household	1557	selected	woman not selected	amarigna	somaligna	amarigna	no	somali	rural		29	town (rural areas)	somali
35 39 2	ET7	35	39	2	35	140961	9	2008	1305	39698	7	1978	943	30	30-34	month and year - information complete	completed	7	1237	12	69	2	all woman sample	35	15	15	benishangul	rural		1	1804		1802			1	2140	selected	woman not selected	amarigna	amarigna	oromigna	yes	benishangul	rural		always
35 45 2	ET7	35	45	2	35	140961	9	2008	1305	39696	6	1982	990	26	25-29	month and year - information complete	completed	5	1237	12	69	2	all woman sample	35	15	15	benishangul	rural		1	1802		1802			1	2140	selected	woman selected and interviewed	amarigna	amarigna	oromigna	yes	benishangul	rural		always
35 59 1	ET7	35	59	1	35	140961	9	2008	1305	39697	8	1974	896	34	30-34	month and year - information complete	completed	6	1237	12	69	2	all woman sample	35	15	15	benishangul	rural		1	1802		1802				2140	selected	woman selected, but privacy not possible	amarigna	amarigna	oromigna	yes	benishangul	rural		always
35 79 2	ET7	35	79	2	35	140961	9	2008	1305	39697	6	1973	882	35	35-39	month and year - information complete	completed	6	1237	12	69	2	all woman sample	35	15	15	benishangul	rural		1	1806		1802			1	2140	selected	woman selected and interviewed	amarigna	amarigna	oromigna	yes	benishangul	rural		always
35 147 2	ET7	35	147	2	35	140961	9	2008	1305	39696	3	1978	939	30	30-34	month and year - information complete	completed	5	1237	12	69	2	all woman sample	35	15	15	benishangul	rural		1	1804		1802			1	2140	selected	woman not selected	amarigna	amarigna	oromigna	yes	benishangul	rural		always
35 159 2	ET7	35	159	2	35	140961	9	2008	1305	39698	10	1977	934	30	30-34	month and year - information complete	completed	7	1237	12	69	2	all woman sample	35	15	15	benishangul	rural		3	1806		1802			1	2140	selected	woman not selected	amarigna	amarigna	oromigna	yes	benishangul	rural		always
35 195 2	ET7	35	195	2	35	140961	9	2008	1305	39696	4	1970	844	38	35-39	month and year - information complete	completed	5	1237	12	69	2	all woman sample	35	15	15	benishangul	rural		1	1806		1802			1	2140	selected	woman not selected	amarigna	amarigna	oromigna	yes	benishangul	rural		always
35 237 2	ET7	35	237	2	35	140961	9	2008	1305	39696	2	1976	914	32	30-34	year and age - month imputed	completed	5	1237	12	69	2	all woman sample	35	15	15	benishangul	rural		1	1804		1802			1	2140	selected	woman selected and interviewed	amarigna	amarigna	shinashigna	yes	benishangul	rural		always
35 240 2	ET7	35	240	2	35	140961	9	2008	1305	39696	4	1962	748	46	45-49	year and age - month imputed	completed	5	1237	12	69	2	all woman sample	35	15	15	benishangul	rural		2	1804		1802			1	2140	selected	woman selected and interviewed	amarigna	amarigna	oromigna	yes	benishangul	rural		always
35 242 2	ET7	35	242	2	35	140961	9	2008	1305	39697	10	1978	946	29	25-29	month and year - information complete	completed	6	1237	12	69	2	all woman sample	35	15	15	benishangul	rural		3	1802		1802			1	2140	selected	woman not selected	amarigna	amarigna	oromigna	yes	benishangul	rural		always
35 265 2	ET7	35	265	2	35	140961	9	2008	1305	39698	7	1980	967	28	25-29	month and year - information complete	completed	7	1237	12	69	2	all woman sample	35	15	15	benishangul	rural		1	1802		1802			1	2140	selected	woman not selected	amarigna	amarigna	oromigna	yes	benishangul	rural		always
35 278 2	ET7	35	278	2	35	140961	9	2008	1305	39698	3	1970	843	38	35-39	year and age - month imputed	completed	7	1237	12	69	2	all woman sample	35	15	15	benishangul	rural		1	1805		1802			1	2140	selected	woman not selected	amarigna	amarigna	oromigna	no	benishangul	rural		always
35 288 2	ET7	35	288	2	35	140961	9	2008	1305	39697	2	1986	1034	22	20-24	month and year - information complete	completed	6	1237	12	69	2	all woman sample	35	15	15	benishangul	rural		1	1804		1802			1	2140	selected	woman not selected	amarigna	amarigna	oromigna	no	benishangul	rural		always
35 316 2	ET7	35	316	2	35	140961	9	2008	1305	39698	5	1980	965	28	25-29	month and year - information complete	completed	7	1237	12	69	2	all woman sample	35	15	15	benishangul	rural		1	1806		1802			1	2140	selected	woman not selected	amarigna	oromigna	amarigna	yes	benishangul	rural		always
35 357 2	ET7	35	357	2	35	140961	9	2008	1305	39696	1	1973	877	35	35-39	month and year - information complete	completed	5	1237	12	69	2	all woman sample	35	15	15	benishangul	rural		1	1806		1802			1	2140	selected	woman selected and interviewed	amarigna	amarigna	oromigna	yes	benishangul	rural		always
35 386 2	ET7	35	386	2	35	140961	9	2008	1305	39698	5	1988	1061	20	20-24	month and year - information complete	completed	7	1237	12	69	2	all woman sample	35	15	15	benishangul	rural		1	1802		1802			1	2140	selected	woman selected and interviewed	amarigna	amarigna	oromigna	no	benishangul	rural		always
35 417 2	ET7	35	417	2	35	140961	9	2008	1305	39698	11	1984	1019	23	20-24	month and year - information complete	completed	7	1237	12	69	2	all woman sample	35	15	15	benishangul	rural		1	1804		1802			1	2140	selected	woman selected and interviewed	amarigna	amarigna	oromigna	no	benishangul	rural		always
35 445 2	ET7	35	445	2	35	140961	9	2008	1305	39698	12	1969	840	38	35-39	month and year - information complete	completed	7	1237	12	69	2	all woman sample	35	15	15	benishangul	rural		1	1804		1802			1	2140	selected	woman selected and interviewed	amarigna	amarigna	oromigna	yes	benishangul	rural		always
36 6 1	ET7	36	6	1	36	97632	9	2008	1305	39700	1	1968	817	40	40-44	month and year - information complete	completed	9	1237	12	69	2	all woman sample	36	15	15	benishangul	rural		1	2405		2402				1420	selected	woman selected and interviewed	amarigna	amarigna	gumuzigna/bangagna	yes	benishangul	rural		always
36 10 2	ET7	36	10	2	36	97632	9	2008	1305	39700	1	1983	997	25	25-29	month and year - information complete	completed	9	1237	12	69	2	all woman sample	36	15	15	benishangul	rural		1	2405		2402			1	1420	selected	woman not selected	amarigna	amarigna	gumuzigna/bangagna	yes	benishangul	rural		5	town (rural areas)	benishangul-gumuz
36 26 1	ET7	36	26	1	36	97632	9	2008	1305	39701	1	1968	817	40	40-44	year and age - month imputed	completed	10	1237	12	69	2	all woman sample	36	15	15	benishangul	rural		2	2406		2402				1420	selected	woman selected and interviewed	amarigna	amarigna	gumuzigna/bangagna	yes	benishangul	rural		always
36 54 2	ET7	36	54	2	36	97632	9	2008	1305	39701	4	1979	952	29	25-29	year and age - month imputed	completed	10	1237	12	69	2	all woman sample	36	15	15	benishangul	rural		1	2406		2402			1	1420	selected	woman not selected	amarigna	amarigna	gumuzigna/bangagna	yes	benishangul	rural		13	town (rural areas)	oromia
36 130 2	ET7	36	130	2	36	97632	9	2008	1305	39700	7	1968	823	40	40-44	age - year/month imputed	completed	9	1237	12	69	2	all woman sample	36	15	15	benishangul	rural		1	2406		2402			1	1420	selected	woman not selected	amarigna	amarigna	gumuzigna/bangagna	yes	benishangul	rural		always
36 204 1	ET7	36	204	1	36	97632	9	2008	1305	39701	10	1970	850	37	35-39	year and age - month imputed	completed	10	1237	12	69	2	all woman sample	36	15	15	benishangul	rural		1	2403		2402				1420	selected	woman selected and interviewed	amarigna	amarigna	shinashigna	yes	benishangul	rural		always
36 246 3	ET7	36	246	3	36	97632	9	2008	1305	39701	2	1987	1046	21	20-24	year and age - month imputed	completed	10	1237	12	69	2	all woman sample	36	15	15	benishangul	rural		2	2403		2402			2	1420	selected	woman not selected	amarigna	amarigna	amarigna	no	benishangul	rural		3	town (rural areas)	benishangul-gumuz
36 248 2	ET7	36	248	2	36	97632	9	2008	1305	39700	2	1978	938	30	30-34	age - year/month imputed	completed	9	1237	12	69	2	all woman sample	36	15	15	benishangul	rural		5	2406		2402			1	1420	selected	woman not selected	amarigna	amarigna	shinashigna	yes	benishangul	rural		3	town (rural areas)	benishangul-gumuz
36 296 2	ET7	36	296	2	36	97632	9	2008	1305	39699	3	1963	759	45	45-49	year and age - month imputed	completed	8	1237	12	69	2	all woman sample	36	15	15	benishangul	rural		1	2403		2402			1	1420	selected	woman not selected	amarigna	amarigna	shinashigna	yes	benishangul	rural		20	town (rural areas)	benishangul-gumuz
36 300 2	ET7	36	300	2	36	97632	9	2008	1305	39699	1	1969	829	39	35-39	month and year - information complete	completed	8	1237	12	69	2	all woman sample	36	15	15	benishangul	rural		1	2405		2402			1	1420	selected	woman selected and interviewed	amarigna	amarigna	shinashigna	yes	benishangul	rural		22	town (rural areas)	benishangul-gumuz
36 434 2	ET7	36	434	2	36	97632	9	2008	1305	39699	1	1986	1033	22	20-24	month and year - information complete	completed	8	1237	12	69	2	all woman sample	36	15	15	benishangul	rural		1	2405		2402			1	1420	selected	woman selected and interviewed	amarigna	amarigna	gumuzigna/bangagna	yes	benishangul	rural		always
36 466 2	ET7	36	466	2	36	97632	9	2008	1305	39700	6	1968	822	40	40-44	year and age - month imputed	completed	9	1237	12	69	2	all woman sample	36	15	15	benishangul	rural		1	2405		2402			1	1420	selected	woman not selected	amarigna	amarigna	gumuzigna/bangagna	yes	benishangul	rural		21	town (rural areas)	benishangul-gumuz
36 482 2	ET7	36	482	2	36	97632	9	2008	1305	39700	4	1983	1000	25	25-29	age - year/month imputed	completed	9	1237	12	69	2	all woman sample	36	15	15	benishangul	rural		3	2406		2402			1	1420	selected	woman selected and interviewed	amarigna	amarigna	gumuzigna/bangagna	yes	benishangul	rural		11	town (rural areas)	benishangul-gumuz
36 484 2	ET7	36	484	2	36	97632	9	2008	1305	39700	8	1974	896	34	30-34	year and age - month imputed	completed	9	1237	12	69	2	all woman sample	36	15	15	benishangul	rural		2	2403		2402			1	1420	selected	woman not selected	amarigna	amarigna	shinashigna	yes	benishangul	rural		17	town (rural areas)	benishangul-gumuz
37 19 3	ET7	37	19	3	37	70855	8	2008	1304	39682	1	1981	973	27	25-29	year and age - month imputed	completed	22	1237	13	68	2	all woman sample	37	4	4	afar	rural		4	606		602			husband not in household	571	selected	woman selected and interviewed	amarigna	afarigna	afarigna	yes	afar	rural		always
37 41 1	ET7	37	41	1	37	70855	8	2008	1304	39674	7	1973	883	35	35-39	year and age - month imputed	completed	14	1237	13	68	2	all woman sample	37	4	4	afar	rural		3	603		602			husband not in household	571	selected	woman selected and interviewed	amarigna	afarigna	afarigna	no	afar	rural		always
37 57 1	ET7	37	57	1	37	70855	8	2008	1304	39675	8	1960	728	48	45-49	year and age - month imputed	completed	15	1237	13	68	2	all woman sample	37	4	4	afar	rural		1	603		602			husband not in household	571	selected	woman selected and interviewed	amarigna	afarigna	afarigna	no	afar	rural		always
37 70 1	ET7	37	70	1	37	70855	8	2008	1304	39675	6	1960	726	48	45-49	year and age - month imputed	completed	15	1237	13	68	2	all woman sample	37	4	4	afar	rural		1	603		602				571	selected	woman not selected	amarigna	afarigna	afarigna	no	afar	rural		always
37 85 2	ET7	37	85	2	37	70855	8	2008	1304	39678	4	1983	1000	25	25-29	month and year - information complete	completed	18	1237	13	68	2	all woman sample	37	4	4	afar	rural		2	605		602			1	571	selected	woman selected and interviewed	amarigna	afarigna	afarigna	no	afar	rural		always
37 110 1	ET7	37	110	1	37	70855	8	2008	1304	39675	1	1978	937	30	30-34	year and age - month imputed	completed	15	1237	13	68	2	all woman sample	37	4	4	afar	rural		2	606		602			husband not in household	571	selected	woman selected and interviewed	amarigna	afarigna	afarigna	yes	afar	rural		always
37 143 2	ET7	37	143	2	37	70855	8	2008	1304	39669	6	1965	786	43	40-44	month and year - information complete	completed	9	1237	13	68	2	all woman sample	37	4	4	afar	rural		3	605		602			1	571	selected	woman not selected	amarigna	afarigna	afarigna	no	afar	rural		always
37 177 1	ET7	37	177	1	37	70855	8	2008	1304	39670	5	1983	1001	25	25-29	month and year - information complete	completed	10	1237	13	68	2	all woman sample	37	4	4	afar	rural		1	605		602			2	571	selected	woman selected and interviewed	amarigna	afarigna	afarigna	no	afar	rural		always
37 205 2	ET7	37	205	2	37	70855	8	2008	1304	39670	7	1974	895	34	30-34	month and year - information complete	completed	10	1237	13	68	2	all woman sample	37	4	4	afar	rural		4	605		602			husband not in household	571	selected	woman not selected	amarigna	afarigna	afarigna	no	afar	rural		always
37 246 2	ET7	37	246	2	37	70855	8	2008	1304	39675	4	1971	856	37	35-39	month and year - information complete	completed	15	1237	13	68	2	all woman sample	37	4	4	afar	rural		1	603		602			1	571	selected	woman not selected	amarigna	afarigna	afarigna	no	afar	rural		always
37 256 1	ET7	37	256	1	37	70855	8	2008	1304	39675	7	1968	823	40	40-44	year and age - month imputed	completed	15	1237	13	68	2	all woman sample	37	4	4	afar	rural		1	603		602			2	571	selected	woman selected and interviewed	amarigna	afarigna	afarigna	no	afar	rural		always
37 291 1	ET7	37	291	1	37	70855	8	2008	1304	39674	2	1978	938	30	30-34	year and age - month imputed	completed	14	1237	13	68	2	all woman sample	37	4	4	afar	rural		3	603		602			husband not in household	571	selected	woman not selected	amarigna	afarigna	afarigna	no	afar	rural		always
37 291 6	ET7	37	291	6	37	70855	8	2008	1304	39674	2	1977	926	31	30-34	year and age - month imputed	completed	14	1237	13	68	2	all woman sample	37	4	4	afar	rural		1	603		602			husband not in household	571	selected	woman not selected	amarigna	afarigna	afarigna	no	afar	rural		always
37 343 2	ET7	37	343	2	37	70855	8	2008	1304	39669	8	1983	1004	25	25-29	month and year - information complete	completed	9	1237	13	68	2	all woman sample	37	4	4	afar	rural		1	605		602			1	571	selected	woman not selected	amarigna	afarigna	afarigna	no	afar	rural		5	town (rural areas)	afar
37 373 1	ET7	37	373	1	37	70855	8	2008	1304	39675	5	1966	797	42	40-44	year and age - month imputed	completed	15	1237	13	68	2	all woman sample	37	4	4	afar	rural		1	603		602			husband not in household	571	selected	woman not selected	amarigna	afarigna	afarigna	no	afar	rural		always
37 381 3	ET7	37	381	3	37	70855	8	2008	1304	39669	4	1977	928	31	30-34	month and year - information complete	completed	9	1237	13	68	2	all woman sample	37	4	4	afar	rural		1	605		602			1	571	selected	woman not selected	amarigna	afarigna	afarigna	no	afar	rural		always
37 414 2	ET7	37	414	2	37	70855	8	2008	1304	39674	7	1978	943	30	30-34	month and year - information complete	completed	14	1237	13	68	2	all woman sample	37	4	4	afar	rural		1	603		602			1	571	selected	woman not selected	amarigna	afarigna	afarigna	no	afar	rural		always
37 438 1	ET7	37	438	1	37	70855	8	2008	1304	39675	4	1990	1084	18	15-19	year and age - month imputed	completed	15	1237	13	68	2	all woman sample	37	4	4	afar	rural		2	603		602			husband not in household	571	selected	woman not selected	amarigna	afarigna	afarigna	no	afar	rural		always
37 443 4	ET7	37	443	4	37	70855	8	2008	1304	39674	3	1986	1035	22	20-24	year and age - month imputed	completed	14	1237	13	68	2	all woman sample	37	4	4	afar	rural		1	606		602			2	571	selected	woman not selected	amarigna	afarigna	afarigna	yes	afar	rural		always
37 445 2	ET7	37	445	2	37	70855	8	2008	1304	39674	3	1963	759	45	45-49	year and age - month imputed	completed	14	1237	13	68	2	all woman sample	37	4	4	afar	rural		1	603		602			5	571	selected	woman not selected	amarigna	afarigna	afarigna	no	afar	rural		always
37 445 3	ET7	37	445	3	37	70855	8	2008	1304	39674	6	1988	1062	20	20-24	month and year - information complete	completed	14	1237	13	68	2	all woman sample	37	4	4	afar	rural		1	603		602			husband not in household	571	selected	woman selected and interviewed	amarigna	afarigna	afarigna	no	afar	rural		always
37 477 2	ET7	37	477	2	37	70855	8	2008	1304	39674	1	1981	973	27	25-29	year and age - month imputed	completed	14	1237	13	68	2	all woman sample	37	4	4	afar	rural		1	603		602			1	571	selected	woman not selected	amarigna	afarigna	afarigna	no	afar	rural		always
39 2 2	ET7	39	2	2	39	26589	9	2008	1305	39705	2	1980	962	28	25-29	month and year - information complete	completed	14	1237	12	69	2	all woman sample	39	4	4	afar	rural		1	403		402			1	754	selected	woman selected and interviewed	amarigna	afarigna	afarigna	yes	afar	rural		0	town (rural areas)	afar
39 182 2	ET7	39	182	2	39	26589	9	2008	1305	39705	3	1976	915	32	30-34	month and year - information complete	completed	14	1237	12	69	2	all woman sample	39	4	4	afar	rural		2	405		402			1	754	selected	woman selected and interviewed	amarigna	afarigna	afarigna	no	afar	rural		0	town (rural areas)	afar
39 362 2	ET7	39	362	2	39	26589	9	2008	1305	39705	8	1990	1088	18	15-19	month and year - information complete	completed	14	1237	12	69	2	all woman sample	39	4	4	afar	rural		1	402		402			husband not in household	754	selected	woman selected and interviewed	amarigna	afarigna	afarigna	yes	afar	rural		0	town (rural areas)	afar
46 31 6	ET7	46	31	6	46	37168	6	2008	1302	39619	3	1984	1011	24	20-24	month and year - information complete	completed	20	1237	15	66	2	all woman sample	46	20	20	gambela	rural		1	2505		2502				1252	selected	woman selected and interviewed	amarigna	amarigna	amarigna	no	gambela	rural		0	city (urban areas)	special enumeration area
46 88 2	ET7	46	88	2	46	37168	6	2008	1302	39618	3	1981	975	27	25-29	month and year - information complete	completed	19	1237	15	66	2	all woman sample	46	20	20	gambela	rural		1	2502		2502			1	1252	selected	woman not selected	amarigna	amarigna	amarigna	no	gambela	rural		4	town (rural areas)	snnpr
46 98 2	ET7	46	98	2	46	37168	6	2008	1302	39617	6	1971	858	37	35-39	month and year - information complete	completed	18	1237	15	66	2	all woman sample	46	20	20	gambela	rural		2	2503		2502			1	1252	selected	woman not selected	amarigna	amarigna	amarigna	no	gambela	rural		4	city (urban areas)	snnpr
46 192 2	ET7	46	192	2	46	37168	6	2008	1302	39618	2	1982	986	26	25-29	month and year - information complete	completed	19	1237	15	66	2	all woman sample	46	20	20	gambela	rural		1	2504		2502			1	1252	selected	woman selected and interviewed	amarigna	amarigna	amarigna	no	gambela	rural		0	town (rural areas)	gambela
46 196 2	ET7	46	196	2	46	37168	6	2008	1302	39618	1	1983	997	25	25-29	month and year - information complete	completed	19	1237	15	66	2	all woman sample	46	20	20	gambela	rural		1	2505		2502			1	1252	selected	woman selected and interviewed	amarigna	amarigna	amarigna	no	gambela	rural		5	town (rural areas)	gambela
46 266 2	ET7	46	266	2	46	37168	6	2008	1302	39618	6	1988	1062	20	20-24	month and year - information complete	completed	19	1237	15	66	2	all woman sample	46	20	20	gambela	rural		1	2504		2502			1	1252	selected	woman selected and interviewed	amarigna	amarigna	amarigna	no	gambela	rural		2	town (rural areas)	gambela
46 273 2	ET7	46	273	2	46	37168	6	2008	1302	39618	3	1970	843	38	35-39	month and year - information complete	completed	19	1237	15	66	2	all woman sample	46	20	20	gambela	rural		1	2502		2502			1	1252	selected	woman not selected	amarigna	amarigna	amarigna	no	gambela	rural		3	town (rural areas)	gambela
46 289 2	ET7	46	289	2	46	37168	6	2008	1302	39618	5	1984	1013	24	20-24	month and year - information complete	completed	19	1237	15	66	2	all woman sample	46	20	20	gambela	rural		1	2502		2502			1	1252	selected	woman selected and interviewed	amarigna	amarigna	amarigna	no	gambela	rural		9	town (rural areas)	amhara
46 293 2	ET7	46	293	2	46	37168	6	2008	1302	39620	6	1984	1014	24	20-24	month and year - information complete	completed	21	1237	15	66	2	all woman sample	46	20	20	gambela	rural		3	2503		2502			1	1252	selected	woman not selected	amarigna	amarigna	amarigna	no	gambela	rural		8	city (urban areas)	snnpr
46 310 2	ET7	46	310	2	46	37168	6	2008	1302	39617	3	1989	1071	19	15-19	month and year - information complete	completed	18	1237	15	66	2	all woman sample	46	20	20	gambela	rural		2	2502		2502			1	1252	selected	woman selected and interviewed	amarigna	amarigna	amarigna	no	gambela	rural		2	city (urban areas)	snnpr
46 338 2	ET7	46	338	2	46	37168	6	2008	1302	39617	8	1971	860	36	35-39	age - year/month imputed	completed	18	1237	15	66	2	all woman sample	46	20	20	gambela	rural		1	2505		2502			1	1252	selected	woman selected and interviewed	amarigna	amarigna	amarigna	no	gambela	rural		4	city (urban areas)	special enumeration area
46 361 2	ET7	46	361	2	46	37168	6	2008	1302	39617	6	1983	1002	25	25-29	month and year - information complete	completed	18	1237	15	66	2	all woman sample	46	20	20	gambela	rural		2	2504		2502			1	1252	selected	woman not selected	amarigna	amarigna	amarigna	no	gambela	rural		1	city (urban areas)	special enumeration area
46 364 2	ET7	46	364	2	46	37168	6	2008	1302	39617	1	1991	1093	17	15-19	month and year - information complete	completed	18	1237	15	66	2	all woman sample	46	20	20	gambela	rural		2	2505		2502			1	1252	selected	woman not selected	amarigna	amarigna	amarigna	no	gambela	rural		0	city (urban areas)	amhara
46 384 2	ET7	46	384	2	46	37168	6	2008	1302	39619	2	1973	878	35	35-39	month and year - information complete	completed	20	1237	15	66	2	all woman sample	46	20	20	gambela	rural		1	2504		2502			1	1252	selected	woman not selected	amarigna	amarigna	amarigna	no	gambela	rural		10	town (rural areas)	gambela
46 394 1	ET7	46	394	1	46	37168	6	2008	1302	39617	3	1986	1035	22	20-24	month and year - information complete	completed	18	1237	15	66	2	all woman sample	46	20	20	gambela	rural		1	2502		2502			husband not in household	1252	selected	woman not selected	amarigna	amarigna	amarigna	no	gambela	rural		9	city (urban areas)	oromia
46 423 2	ET7	46	423	2	46	37168	6	2008	1302	39617	8	1977	932	30	30-34	month and year - information complete	completed	18	1237	15	66	2	all woman sample	46	20	20	gambela	rural		3	2505		2502			1	1252	selected	woman selected and interviewed	amarigna	amarigna	amarigna	no	gambela	rural		14	town (rural areas)	special enumeration area
46 445 1	ET7	46	445	1	46	37168	6	2008	1302	39617	4	1976	916	32	30-34	month and year - information complete	completed	18	1237	15	66	2	all woman sample	46	20	20	gambela	rural		1	2504		2502			husband not in household	1252	selected	woman selected and interviewed	amarigna	amarigna	amarigna	no	gambela	rural		4	city (urban areas)	amhara
46 477 1	ET7	46	477	1	46	37168	6	2008	1302	39619	3	1977	927	31	30-34	month and year - information complete	completed	20	1237	15	66	2	all woman sample	46	20	20	gambela	rural		1	2502		2502			husband not in household	1252	selected	woman not selected	amarigna	amarigna	amarigna	no	gambela	rural		3	town (rural areas)	gambela
47 7 1	ET7	47	7	1	47	55984	7	2008	1303	39648	6	1965	786	43	40-44	month and year - information complete	completed	19	1237	14	67	2	all woman sample	47	19	19	gambela	urban		1	2403		2402				460	selected	woman not selected	amarigna	amarigna	amarigna	no	gambela	urban		23	city (urban areas)	oromia
47 25 1	ET7	47	25	1	47	55984	7	2008	1303	39647	3	1987	1047	21	20-24	year and age - month imputed	completed	18	1237	14	67	2	all woman sample	47	19	19	gambela	urban		1	2403		2402				460	selected	woman selected and interviewed	amarigna	amarigna	amarigna	no	gambela	urban		2	town (rural areas)	oromia
47 25 2	ET7	47	25	2	47	55984	7	2008	1303	39647	2	1986	1034	22	20-24	age - year/month imputed	completed	18	1237	14	67	2	all woman sample	47	19	19	gambela	urban		1	2403		2402				460	selected	woman not selected	amarigna	amarigna	amarigna	no	gambela	urban		0	city (urban areas)	oromia
47 28 2	ET7	47	28	2	47	55984	7	2008	1303	39647	4	1968	820	40	40-44	month and year - information complete	completed	18	1237	14	67	2	all woman sample	47	19	19	gambela	urban		1	2403		2402			1	460	selected	woman selected and interviewed	amarigna	amarigna	amarigna	no	gambela	urban		2	city (urban areas)	addis ababa
47 84 2	ET7	47	84	2	47	55984	7	2008	1303	39648	1	1978	937	30	30-34	month and year - information complete	completed	19	1237	14	67	2	all woman sample	47	19	19	gambela	urban		2	2403		2402				460	selected	woman not selected	amarigna	amarigna	amarigna	no	gambela	urban		29	town (rural areas)	amhara
47 84 6	ET7	47	84	6	47	55984	7	2008	1303	39648	7	1986	1039	22	20-24	age - year/month imputed	completed	19	1237	14	67	2	all woman sample	47	19	19	gambela	urban		1	2403		2402				460	selected	woman not selected	amarigna	amarigna	amarigna	no	gambela	urban		4	town (rural areas)	oromia
47 85 2	ET7	47	85	2	47	55984	7	2008	1303	39647	3	1968	819	40	40-44	year and age - month imputed	completed	18	1237	14	67	2	all woman sample	47	19	19	gambela	urban		1	2406		2402			1	460	selected	woman not selected	amarigna	amarigna	amarigna	no	gambela	urban		20	city (urban areas)	harari
47 85 3	ET7	47	85	3	47	55984	7	2008	1303	39647	1	1984	1009	24	20-24	month and year - information complete	completed	18	1237	14	67	2	all woman sample	47	19	19	gambela	urban		1	2406		2402			husband not in household	460	selected	woman selected and interviewed	amarigna	amarigna	amarigna	no	gambela	urban		20	city (urban areas)	harari
47 94 1	ET7	47	94	1	47	55984	7	2008	1303	39649	12	1969	840	38	35-39	month and year - information complete	completed	20	1237	14	67	2	all woman sample	47	19	19	gambela	urban		1	2406		2402				460	selected	woman not selected	amarigna	amarigna	oromigna	no	gambela	urban		22	city (urban areas)	oromia
47 99 1	ET7	47	99	1	47	55984	7	2008	1303	39648	5	1967	809	41	40-44	year and age - month imputed	completed	19	1237	14	67	2	all woman sample	47	19	19	gambela	urban		1	2402		2402			husband not in household	460	selected	woman selected and interviewed	amarigna	amarigna	amarigna	no	gambela	urban		20	town (rural areas)	gambela
47 156 1	ET7	47	156	1	47	55984	7	2008	1303	39650	5	1985	1025	23	20-24	month and year - information complete	completed	21	1237	14	67	2	all woman sample	47	19	19	gambela	urban		1	2402		2402				460	selected	woman selected and interviewed	amarigna	amarigna	amarigna	no	gambela	urban		always
47 202 2	ET7	47	202	2	47	55984	7	2008	1303	39648	10	1983	1006	24	20-24	month and year - information complete	completed	19	1237	14	67	2	all woman sample	47	19	19	gambela	urban		1	2406		2402				460	selected	woman not selected	amarigna	amarigna	amarigna	no	gambela	urban		5	city (urban areas)	amhara
47 216 1	ET7	47	216	1	47	55984	7	2008	1303	39647	1	1980	961	28	25-29	month and year - information complete	completed	18	1237	14	67	2	all woman sample	47	19	19	gambela	urban		1	2403		2402				460	selected	woman selected and interviewed	amarigna	amarigna	agnwakigna	no	gambela	urban		always
47 251 2	ET7	47	251	2	47	55984	7	2008	1303	39648	1	1979	949	29	25-29	month and year - information complete	completed	19	1237	14	67	2	all woman sample	47	19	19	gambela	urban		1	2406		2402			1	460	selected	woman not selected	amarigna	amarigna	amarigna	no	gambela	urban		5	city (urban areas)	amhara
47 269 1	ET7	47	269	1	47	55984	7	2008	1303	39647	7	1977	931	31	30-34	month and year - information complete	completed	18	1237	14	67	2	all woman sample	47	19	19	gambela	urban		1	2406		2402			husband not in household	460	selected	woman not selected	amarigna	amarigna	agnwakigna	no	gambela	urban		15	city (urban areas)	gambela
47 269 5	ET7	47	269	5	47	55984	7	2008	1303	39646	2	1986	1034	22	20-24	year and age - month imputed	completed	17	1237	14	67	2	all woman sample	47	19	19	gambela	urban		1	2406		2402				460	selected	woman not selected	amarigna	amarigna	amarigna	no	gambela	urban		9	city (urban areas)	gambela
47 269 6	ET7	47	269	6	47	55984	7	2008	1303	39647	2	1990	1082	18	15-19	year and age - month imputed	completed	18	1237	14	67	2	all woman sample	47	19	19	gambela	urban		1	2406		2402				460	selected	woman selected and interviewed	amarigna	amarigna	agnwakigna	no	gambela	urban		2	town (rural areas)	gambela
47 400 1	ET7	47	400	1	47	55984	7	2008	1303	39647	4	1970	844	38	35-39	year and age - month imputed	completed	18	1237	14	67	2	all woman sample	47	19	19	gambela	urban		2	2402		2402			2	460	selected	woman not selected	amarigna	amarigna	amarigna	no	gambela	urban		always
47 412 2	ET7	47	412	2	47	55984	7	2008	1303	39646	12	1983	1008	24	20-24	month and year - information complete	completed	17	1237	14	67	2	all woman sample	47	19	19	gambela	urban		1	2403		2402				460	selected	woman not selected	amarigna	amarigna	amarigna	no	gambela	urban		23	city (urban areas)	oromia
47 412 3	ET7	47	412	3	47	55984	7	2008	1303	39646	9	1988	1065	19	15-19	age - year/month imputed	completed	17	1237	14	67	2	all woman sample	47	19	19	gambela	urban		1	2403		2402				460	selected	woman not selected	amarigna	amarigna	oromigna	no	gambela	urban		0	city (urban areas)	oromia
47 419 2	ET7	47	419	2	47	55984	7	2008	1303	39647	1	1968	817	40	40-44	month and year - information complete	completed	18	1237	14	67	2	all woman sample	47	19	19	gambela	urban		1	2405		2402			1	460	selected	woman selected and interviewed	amarigna	amarigna	amarigna	no	gambela	urban		22	town (rural areas)	oromia
47 445 2	ET7	47	445	2	47	55984	7	2008	1303	39651	9	1987	1053	20	20-24	age - year/month imputed	completed	22	1237	14	67	2	all woman sample	47	19	19	gambela	urban		1	2403		2402			husband not in household	460	selected	woman selected and interviewed	amarigna	amarigna	agnwakigna	yes	gambela	urban		always
47 460 1	ET7	47	460	1	47	55984	7	2008	1303	39652	3	1968	819	40	40-44	month and year - information complete	completed	23	1237	14	67	2	all woman sample	47	19	19	gambela	urban		4	2402		2402				460	selected	woman not selected	amarigna	amarigna	amarigna	no	gambela	urban		20	city (urban areas)	oromia
48 73 2	ET7	48	73	2	48	117169	6	2008	1302	39621	5	1968	821	40	40-44	month and year - information complete	completed	22	1237	15	66	2	all woman sample	48	13	13	somali	rural		2	1704		1702			1	1457	selected	woman selected and interviewed	amarigna	somaligna	amarigna	yes	somali	rural		always
48 91 2	ET7	48	91	2	48	117169	6	2008	1302	39619	3	1976	915	32	30-34	month and year - information complete	completed	20	1237	15	66	2	all woman sample	48	13	13	somali	rural		1	1705		1702			1	1457	selected	woman not selected	amarigna	somaligna	amarigna	yes	somali	rural		9	town (rural areas)	somali
48 196 1	ET7	48	196	1	48	117169	6	2008	1302	39619	11	1981	983	26	25-29	month and year - information complete	completed	20	1237	15	66	2	all woman sample	48	13	13	somali	rural		1	1705		1702			2	1457	selected	woman selected and interviewed	amarigna	somaligna	amarigna	yes	somali	rural		10	city (urban areas)	outside of ethiopia
48 242 2	ET7	48	242	2	48	117169	6	2008	1302	39618	3	1976	915	32	30-34	month and year - information complete	completed	19	1237	15	66	2	all woman sample	48	13	13	somali	rural		1	1704		1702			1	1457	selected	woman selected and interviewed	amarigna	somaligna	amarigna	yes	somali	rural		always
48 243 2	ET7	48	243	2	48	117169	6	2008	1302	39619	2	1974	890	34	30-34	month and year - information complete	completed	20	1237	15	66	2	all woman sample	48	13	13	somali	rural		1	1706		1702			1	1457	selected	woman selected and interviewed	amarigna	somaligna	amarigna	no	somali	rural		always
48 246 1	ET7	48	246	1	48	117169	6	2008	1302	39620	1	1970	841	38	35-39	month and year - information complete	completed	21	1237	15	66	2	all woman sample	48	13	13	somali	rural		3	1702		1702			husband not in household	1457	selected	woman selected and interviewed	amarigna	somaligna	amarigna	yes	somali	rural		always
48 351 1	ET7	48	351	1	48	117169	6	2008	1302	39620	3	1963	759	45	45-49	month and year - information complete	completed	21	1237	15	66	2	all woman sample	48	13	13	somali	rural		1	1706		1702			husband not in household	1457	selected	woman not selected	amarigna	somaligna	amarigna	yes	somali	rural		always
48 433 1	ET7	48	433	1	48	117169	6	2008	1302	39620	2	1970	842	38	35-39	month and year - information complete	completed	21	1237	15	66	2	all woman sample	48	13	13	somali	rural		2	1702		1702			husband not in household	1457	selected	woman selected and interviewed	amarigna	somaligna	amarigna	yes	somali	rural		20	city (urban areas)	outside of ethiopia
48 433 2	ET7	48	433	2	48	117169	6	2008	1302	39621	3	1990	1083	18	15-19	month and year - information complete	completed	22	1237	15	66	2	all woman sample	48	13	13	somali	rural		2	1702		1702				1457	selected	woman not selected	amarigna	somaligna	amarigna	yes	somali	rural		always
48 456 1	ET7	48	456	1	48	117169	6	2008	1302	39619	3	1978	939	30	30-34	month and year - information complete	completed	20	1237	15	66	2	all woman sample	48	13	13	somali	rural		1	1704		1702			husband not in household	1457	selected	woman not selected	amarigna	somaligna	amarigna	yes	somali	rural		always
49 19 2	ET7	49	19	2	49	145599	5	2008	1301	39583	2	1973	878	35	35-39	month and year - information complete	completed	15	1237	16	65	2	all woman sample	49	3	3	afar	urban		3	405		402			1	825	selected	woman not selected	amarigna	amarigna	amarigna	yes	afar	urban		10	city (urban areas)	amhara
49 52 2	ET7	49	52	2	49	145599	5	2008	1301	39583	6	1973	882	34	30-34	month and year - information complete	completed	15	1237	16	65	2	all woman sample	49	3	3	afar	urban		1	403		402			1	825	selected	woman selected and interviewed	amarigna	amarigna	amarigna	no	afar	urban		10	city (urban areas)	snnpr
49 157 1	ET7	49	157	1	49	145599	5	2008	1301	39581	2	1972	866	36	35-39	month and year - information complete	completed	13	1237	16	65	2	all woman sample	49	3	3	afar	urban		1	402		402				825	selected	woman not selected	amarigna	amarigna	amarigna	no	afar	urban		19	city (urban areas)	afar
49 202 2	ET7	49	202	2	49	145599	5	2008	1301	39580	3	1968	819	40	40-44	year and age - month imputed	completed	12	1237	16	65	2	all woman sample	49	3	3	afar	urban		4	405		402			1	825	selected	woman selected and interviewed	amarigna	amarigna	amarigna	yes	afar	urban		21	city (urban areas)	oromia
49 240 2	ET7	49	240	2	49	145599	5	2008	1301	39580	3	1983	999	25	25-29	month and year - information complete	completed	12	1237	16	65	2	all woman sample	49	3	3	afar	urban		5	405		402			husband not in household	825	selected	woman not selected	amarigna	amarigna	amarigna	yes	afar	urban		22	city (urban areas)	somali
49 240 3	ET7	49	240	3	49	145599	5	2008	1301	39581	9	1991	1101	16	15-19	month and year - information complete	completed	13	1237	16	65	2	all woman sample	49	3	3	afar	urban		3	405		402				825	selected	woman selected and interviewed	amarigna	amarigna	amarigna	yes	afar	urban		always
49 295 1	ET7	49	295	1	49	145599	5	2008	1301	39581	3	1982	987	26	25-29	month and year - information complete	completed	13	1237	16	65	2	all woman sample	49	3	3	afar	urban		2	403		402			husband not in household	825	selected	woman not selected	amarigna	amarigna	amarigna	no	afar	urban		1	city (urban areas)	oromia
49 309 1	ET7	49	309	1	49	145599	5	2008	1301	39581	2	1978	938	30	30-34	month and year - information complete	completed	13	1237	16	65	2	all woman sample	49	3	3	afar	urban		1	403		402			husband not in household	825	selected	woman not selected	amarigna	amarigna	amarigna	no	afar	urban		always
49 323 1	ET7	49	323	1	49	145599	5	2008	1301	39582	4	1966	796	42	40-44	month and year - information complete	completed	14	1237	16	65	2	all woman sample	49	3	3	afar	urban		2	406		402				825	selected	woman selected and interviewed	amarigna	amarigna	amarigna	no	afar	urban		25	town (rural areas)	oromia
49 355 1	ET7	49	355	1	49	145599	5	2008	1301	39580	2	1982	986	26	25-29	month and year - information complete	completed	12	1237	16	65	2	all woman sample	49	3	3	afar	urban		2	403		402			husband not in household	825	selected	woman selected and interviewed	amarigna	amarigna	amarigna	no	afar	urban		7	town (rural areas)	oromia
49 392 1	ET7	49	392	1	49	145599	5	2008	1301	39581	9	1974	897	33	30-34	month and year - information complete	completed	13	1237	16	65	2	all woman sample	49	3	3	afar	urban		5	405		402				825	selected	woman selected and interviewed	amarigna	amarigna	amarigna	yes	afar	urban		7	town (rural areas)	oromia
49 407 1	ET7	49	407	1	49	145599	5	2008	1301	39579	1	1974	889	34	30-34	month and year - information complete	completed	11	1237	16	65	2	all woman sample	49	3	3	afar	urban		1	402		402			husband not in household	825	selected	woman selected and interviewed	amarigna	amarigna	amarigna	no	afar	urban		always
49 467 1	ET7	49	467	1	49	145599	5	2008	1301	39581	11	1983	1007	24	20-24	month and year - information complete	completed	13	1237	16	65	2	all woman sample	49	3	3	afar	urban		1	402		402			husband not in household	825	selected	woman selected and interviewed	amarigna	amarigna	amarigna	no	afar	urban		always
51 97 1	ET7	51	97	1	51	190131	8	2008	1304	39673	2	1986	1034	22	20-24	year and age - month imputed	completed	13	1237	13	68	2	all woman sample	51	4	4	afar	rural		3	505		502			husband not in household	750	selected	woman selected and interviewed	amarigna	amarigna	afarigna	yes	afar	rural		always
51 107 2	ET7	51	107	2	51	190131	8	2008	1304	39672	4	1983	1000	25	25-29	month and year - information complete	completed	12	1237	13	68	2	all woman sample	51	4	4	afar	rural		1	503		502			1	750	selected	woman selected and interviewed	amarigna	afarigna	afarigna	yes	afar	rural		12	town (rural areas)	afar
51 131 2	ET7	51	131	2	51	190131	8	2008	1304	39671	5	1976	917	32	30-34	month and year - information complete	completed	11	1237	13	68	2	all woman sample	51	4	4	afar	rural		1	506		502			1	750	selected	woman selected and interviewed	amarigna	amarigna	hadiygna	yes	afar	rural		2	town (rural areas)	snnpr
51 139 2	ET7	51	139	2	51	190131	8	2008	1304	39673	6	1973	882	35	35-39	month and year - information complete	completed	13	1237	13	68	2	all woman sample	51	4	4	afar	rural		2	506		502			1	750	selected	woman not selected	amarigna	amarigna	afarigna	yes	afar	rural		20	town (rural areas)	afar
51 185 2	ET7	51	185	2	51	190131	8	2008	1304	39671	1	1985	1021	23	20-24	month and year - information complete	completed	11	1237	13	68	2	all woman sample	51	4	4	afar	rural		1	502		502			1	750	selected	woman not selected	amarigna	afarigna	amarigna	yes	afar	rural		always
51 191 2	ET7	51	191	2	51	190131	8	2008	1304	39672	3	1989	1071	19	15-19	month and year - information complete	completed	12	1237	13	68	2	all woman sample	51	4	4	afar	rural		2	503		502			1	750	selected	woman not selected	amarigna	afarigna	afarigna	yes	afar	rural		always
51 197 2	ET7	51	197	2	51	190131	8	2008	1304	39671	6	1989	1074	19	15-19	month and year - information complete	completed	11	1237	13	68	2	all woman sample	51	4	4	afar	rural		1	503		502			1	750	selected	woman not selected	amarigna	afarigna	afarigna	yes	afar	rural		always
51 200 1	ET7	51	200	1	51	190131	8	2008	1304	39671	7	1959	715	49	45-49	month and year - information complete	completed	11	1237	13	68	2	all woman sample	51	4	4	afar	rural		1	503		502				750	selected	woman selected and interviewed	amarigna	afarigna	afarigna	yes	afar	rural		always
51 202 2	ET7	51	202	2	51	190131	8	2008	1304	39673	6	1968	822	40	40-44	year and age - month imputed	completed	13	1237	13	68	2	all woman sample	51	4	4	afar	rural		2	505		502			1	750	selected	woman selected and interviewed	amarigna	amarigna	afarigna	yes	afar	rural		always
51 205 2	ET7	51	205	2	51	190131	8	2008	1304	39672	1	1970	841	38	35-39	month and year - information complete	completed	12	1237	13	68	2	all woman sample	51	4	4	afar	rural		2	503		502			1	750	selected	woman selected and interviewed	amarigna	afarigna	afarigna	yes	afar	rural		always
51 214 2	ET7	51	214	2	51	190131	8	2008	1304	39674	5	1983	1001	25	25-29	year and age - month imputed	completed	14	1237	13	68	2	all woman sample	51	4	4	afar	rural		2	505		502			1	750	selected	woman not selected	amarigna	amarigna	afarigna	yes	afar	rural		always
51 253 2	ET7	51	253	2	51	190131	8	2008	1304	39673	6	1970	846	38	35-39	month and year - information complete	completed	13	1237	13	68	2	all woman sample	51	4	4	afar	rural		1	502		502			1	750	selected	woman selected and interviewed	amarigna	afarigna	afarigna	yes	afar	rural		always
51 307 2	ET7	51	307	2	51	190131	8	2008	1304	39671	3	1976	915	32	30-34	month and year - information complete	completed	11	1237	13	68	2	all woman sample	51	4	4	afar	rural		1	503		502			1	750	selected	woman not selected	amarigna	afarigna	afarigna	yes	afar	rural		always
51 321 1	ET7	51	321	1	51	190131	8	2008	1304	39673	6	1972	870	36	35-39	month and year - information complete	completed	13	1237	13	68	2	all woman sample	51	4	4	afar	rural		1	503		502			2	750	selected	woman selected and interviewed	amarigna	afarigna	afarigna	yes	afar	rural		always
51 330 2	ET7	51	330	2	51	190131	8	2008	1304	39671	5	1978	941	30	30-34	year and age - month imputed	completed	11	1237	13	68	2	all woman sample	51	4	4	afar	rural		1	505		502			1	750	selected	woman selected and interviewed	amarigna	amarigna	amarigna	no	afar	rural		13	town (rural areas)	snnpr
51 347 2	ET7	51	347	2	51	190131	8	2008	1304	39671	1	1974	889	34	30-34	year and age - month imputed	completed	11	1237	13	68	2	all woman sample	51	4	4	afar	rural		1	502		502			1	750	selected	woman selected and interviewed	amarigna	afarigna	amarigna	yes	afar	rural		always
51 363 2	ET7	51	363	2	51	190131	8	2008	1304	39671	3	1977	927	31	30-34	year and age - month imputed	completed	11	1237	13	68	2	all woman sample	51	4	4	afar	rural		1	505		502			1	750	selected	woman not selected	amarigna	amarigna	wolyitgna	yes	afar	rural		always
51 430 2	ET7	51	430	2	51	190131	8	2008	1304	39671	9	1979	957	28	25-29	month and year - information complete	completed	11	1237	13	68	2	all woman sample	51	4	4	afar	rural		1	506		502			1	750	selected	woman selected and interviewed	amarigna	amarigna	amarigna	no	afar	rural		14	town (rural areas)	afar
51 453 1	ET7	51	453	1	51	190131	8	2008	1304	39673	5	1963	761	45	45-49	month and year - information complete	completed	13	1237	13	68	2	all woman sample	51	4	4	afar	rural		2	506		502				750	selected	woman not selected	amarigna	amarigna	afarigna	yes	afar	rural		22	town (rural areas)	afar
51 481 2	ET7	51	481	2	51	190131	8	2008	1304	39671	8	1987	1052	21	20-24	month and year - information complete	completed	11	1237	13	68	2	all woman sample	51	4	4	afar	rural		1	505		502				750	selected	woman selected and interviewed	amarigna	amarigna	amarigna	no	afar	rural		always
55 7 2	ET7	55	7	2	55	14567	8	2008	1304	39664	4	1983	1000	25	25-29	month and year - information complete	completed	4	1237	13	68	2	all woman sample	55	4	4	afar	rural		1	503		502			1	938	selected	woman not selected	amarigna	afarigna	afarigna	yes	afar	rural		6	town (rural areas)	oromia
55 132 2	ET7	55	132	2	55	14567	8	2008	1304	39665	4	1990	1084	18	15-19	month and year - information complete	completed	5	1237	13	68	2	all woman sample	55	4	4	afar	rural		2	505		502			husband not in household	938	selected	woman not selected	amarigna	amarigna	afarigna	yes	afar	rural		always
55 132 3	ET7	55	132	3	55	14567	8	2008	1304	39665	3	1991	1095	17	15-19	month and year - information complete	completed	5	1237	13	68	2	all woman sample	55	4	4	afar	rural		1	505		502			husband not in household	938	selected	woman not selected	amarigna	amarigna	afarigna	yes	afar	rural		always
55 132 4	ET7	55	132	4	55	14567	8	2008	1304	39665	5	1992	1109	16	15-19	month and year - information complete	completed	5	1237	13	68	2	all woman sample	55	4	4	afar	rural		1	505		502			husband not in household	938	selected	woman not selected	amarigna	amarigna	afarigna	yes	afar	rural		always
55 143 2	ET7	55	143	2	55	14567	8	2008	1304	39665	3	1979	951	29	25-29	month and year - information complete	completed	5	1237	13	68	2	all woman sample	55	4	4	afar	rural		1	503		502			1	938	selected	woman selected and interviewed	amarigna	afarigna	afarigna	yes	afar	rural		always
55 153 3	ET7	55	153	3	55	14567	8	2008	1304	39665	10	1979	958	28	25-29	month and year - information complete	completed	5	1237	13	68	2	all woman sample	55	4	4	afar	rural		1	506		502				938	selected	woman selected and interviewed	amarigna	amarigna	afarigna	yes	afar	rural		always
55 213 2	ET7	55	213	2	55	14567	8	2008	1304	39665	8	1965	788	43	40-44	year and age - month imputed	completed	5	1237	13	68	2	all woman sample	55	4	4	afar	rural		1	506		502			1	938	selected	woman selected and interviewed	amarigna	amarigna	afarigna	yes	afar	rural		15	town (rural areas)	afar
55 233 2	ET7	55	233	2	55	14567	8	2008	1304	39665	2	1980	962	28	25-29	month and year - information complete	completed	5	1237	13	68	2	all woman sample	55	4	4	afar	rural		1	503		502			1	938	selected	woman not selected	amarigna	afarigna	afarigna	yes	afar	rural		always
55 300 1	ET7	55	300	1	55	14567	8	2008	1304	39664	5	1968	821	40	40-44	month and year - information complete	completed	4	1237	13	68	2	all woman sample	55	4	4	afar	rural		1	506		502				938	selected	woman not selected	amarigna	amarigna	afarigna	yes	afar	rural		6	town (rural areas)	afar
55 358 2	ET7	55	358	2	55	14567	8	2008	1304	39664	6	1978	942	30	30-34	month and year - information complete	completed	4	1237	13	68	2	all woman sample	55	4	4	afar	rural		3	503		502			1	938	selected	woman selected and interviewed	amarigna	afarigna	afarigna	yes	afar	rural		16	town (rural areas)	oromia
55 366 2	ET7	55	366	2	55	14567	8	2008	1304	39664	8	1966	800	42	40-44	year and age - month imputed	completed	4	1237	13	68	2	all woman sample	55	4	4	afar	rural		3	505		502			1	938	selected	woman not selected	amarigna	amarigna	amarigna	no	afar	rural		15	town (rural areas)	amhara
55 366 4	ET7	55	366	4	55	14567	8	2008	1304	39664	3	1988	1059	20	20-24	month and year - information complete	completed	4	1237	13	68	2	all woman sample	55	4	4	afar	rural		1	505		502				938	selected	woman not selected	amarigna	amarigna	amarigna	yes	afar	rural		10	town (rural areas)	amhara
55 467 2	ET7	55	467	2	55	14567	8	2008	1304	39664	8	1978	944	30	30-34	month and year - information complete	completed	4	1237	13	68	2	all woman sample	55	4	4	afar	rural		1	506		502			1	938	selected	woman not selected	amarigna	amarigna	afarigna	yes	afar	rural		8	town (rural areas)	oromia
57 30 2	ET7	57	30	2	57	335768	5	2008	1301	39596	2	1963	758	45	45-49	month and year - information complete	completed	28	1237	16	65	2	all woman sample	57	12	12	somali	urban		1	1706		1702			1	1658	selected	woman not selected	amarigna	amarigna	amarigna	yes	somali	urban		20	city (urban areas)	harari
57 38 2	ET7	57	38	2	57	335768	5	2008	1301	39593	8	1987	1052	20	20-24	month and year - information complete	completed	25	1237	16	65	2	all woman sample	57	12	12	somali	urban		1	1704		1702			1	1658	selected	woman not selected	amarigna	amarigna	amarigna	no	somali	urban		1	city (urban areas)	amhara
57 95 2	ET7	57	95	2	57	335768	5	2008	1301	39594	4	1968	820	40	40-44	month and year - information complete	completed	26	1237	16	65	2	all woman sample	57	12	12	somali	urban		5	1705		1702			1	1658	selected	woman not selected	amarigna	amarigna	amarigna	yes	somali	urban		9	city (urban areas)	somali
57 222 2	ET7	57	222	2	57	335768	5	2008	1301	39595	1	1980	961	28	25-29	month and year - information complete	completed	27	1237	16	65	2	all woman sample	57	12	12	somali	urban		2	1706		1702			1	1658	selected	woman not selected	amarigna	amarigna	amarigna	no	somali	urban		12	city (urban areas)	addis ababa
57 234 2	ET7	57	234	2	57	335768	5	2008	1301	39599	2	1982	986	26	25-29	month and year - information complete	completed	31	1237	16	65	2	all woman sample	57	12	12	somali	urban		1	1704		1702			1	1658	selected	woman selected and interviewed	amarigna	amarigna	amarigna	no	somali	urban		5	city (urban areas)	addis ababa
57 278 1	ET7	57	278	1	57	335768	5	2008	1301	39598	5	1963	761	45	45-49	month and year - information complete	completed	30	1237	16	65	2	all woman sample	57	12	12	somali	urban		1	1704		1702			2	1658	selected	woman not selected	amarigna	somaligna	amarigna	yes	somali	urban		always
57 286 2	ET7	57	286	2	57	335768	5	2008	1301	39595	3	1967	807	41	40-44	month and year - information complete	completed	27	1237	16	65	2	all woman sample	57	12	12	somali	urban		1	1705		1702			1	1658	selected	woman not selected	amarigna	amarigna	amarigna	no	somali	urban		20	city (urban areas)	dire dawa
57 309 2	ET7	57	309	2	57	335768	5	2008	1301	39597	2	1978	938	30	30-34	month and year - information complete	completed	29	1237	16	65	2	all woman sample	57	12	12	somali	urban		2	1702		1702			1	1658	selected	woman not selected	amarigna	amarigna	amarigna	yes	somali	urban		always
57 318 2	ET7	57	318	2	57	335768	5	2008	1301	39594	2	1981	974	27	25-29	month and year - information complete	completed	26	1237	16	65	2	all woman sample	57	12	12	somali	urban		2	1706		1702			1	1658	selected	woman not selected	amarigna	somaligna	amarigna	yes	somali	urban		10	city (urban areas)	somali
57 319 3	ET7	57	319	3	57	335768	5	2008	1301	39598	2	1984	1010	24	20-24	month and year - information complete	completed	30	1237	16	65	2	all woman sample	57	12	12	somali	urban		3	1706		1702			husband not in household	1658	selected	woman not selected	amarigna	somaligna	amarigna	yes	somali	urban		always
57 345 1	ET7	57	345	1	57	335768	5	2008	1301	39596	4	1979	952	29	25-29	month and year - information complete	completed	28	1237	16	65	2	all woman sample	57	12	12	somali	urban		2	1705		1702			2	1658	selected	woman selected and interviewed	amarigna	somaligna	amarigna	yes	somali	urban		17	town (rural areas)	somali
57 385 2	ET7	57	385	2	57	335768	5	2008	1301	39597	5	1978	941	30	30-34	month and year - information complete	completed	29	1237	16	65	2	all woman sample	57	12	12	somali	urban		2	1704		1702			1	1658	selected	woman selected and interviewed	amarigna	amarigna	amarigna	no	somali	urban		always
57 394 2	ET7	57	394	2	57	335768	5	2008	1301	39594	2	1986	1034	22	20-24	month and year - information complete	completed	26	1237	16	65	2	all woman sample	57	12	12	somali	urban		1	1706		1702			1	1658	selected	woman selected and interviewed	amarigna	amarigna	amarigna	yes	somali	urban		14	city (urban areas)	amhara
57 410 2	ET7	57	410	2	57	335768	5	2008	1301	39595	4	1988	1060	20	20-24	month and year - information complete	completed	27	1237	16	65	2	all woman sample	57	12	12	somali	urban		3	1702		1702			1	1658	selected	woman selected and interviewed	amarigna	amarigna	amarigna	yes	somali	urban		8	town (rural areas)	snnpr
57 440 1	ET7	57	440	1	57	335768	5	2008	1301	39597	3	1976	915	32	30-34	month and year - information complete	completed	29	1237	16	65	2	all woman sample	57	12	12	somali	urban		1	1706		1702			husband not in household	1658	selected	woman not selected	amarigna	somaligna	amarigna	yes	somali	urban		3	city (urban areas)	somali
57 481 2	ET7	57	481	2	57	335768	5	2008	1301	39597	4	1973	880	35	35-39	month and year - information complete	completed	29	1237	16	65	2	all woman sample	57	12	12	somali	urban		5	1702		1702			1	1658	selected	woman selected, but privacy not possible	amarigna	amarigna	amarigna	yes	somali	urban		7	city (urban areas)	somali
63 5 2	ET7	63	5	2	63	40995	6	2008	1302	39629	7	1984	1015	23	20-24	year and age - month imputed	completed	30	1237	15	66	2	all woman sample	63	19	19	gambela	urban		5	2403		2402			1	455	selected	woman selected and interviewed	amarigna	amarigna	amarigna	no	gambela	urban		3	city (urban areas)	oromia
63 62 2	ET7	63	62	2	63	40995	6	2008	1302	39628	1	1963	757	45	45-49	month and year - information complete	completed	29	1237	15	66	2	all woman sample	63	19	19	gambela	urban		1	2405		2402			1	455	selected	woman not selected	amarigna	tigrigna	tigrigna	no	gambela	urban		31	town (rural areas)	tigray
63 145 3	ET7	63	145	3	63	40995	6	2008	1302	39628	4	1981	976	27	25-29	month and year - information complete	completed	29	1237	15	66	2	all woman sample	63	19	19	gambela	urban		3	2406		2402			husband not in household	455	selected	woman not selected	amarigna	amarigna	tigrigna	no	gambela	urban		0	city (urban areas)	tigray
63 145 4	ET7	63	145	4	63	40995	6	2008	1302	39628	12	1987	1056	20	20-24	month and year - information complete	completed	29	1237	15	66	2	all woman sample	63	19	19	gambela	urban		1	2406		2402				455	selected	woman selected and interviewed	amarigna	amarigna	tigrigna	no	gambela	urban		0	town (rural areas)	gambela
63 186 2	ET7	63	186	2	63	40995	6	2008	1302	39627	1	1965	781	43	40-44	month and year - information complete	completed	28	1237	15	66	2	all woman sample	63	19	19	gambela	urban		4	2405		2402			1	455	selected	woman not selected	amarigna	amarigna	amarigna	no	gambela	urban		28	town (rural areas)	amhara
63 186 3	ET7	63	186	3	63	40995	6	2008	1302	39627	1	1986	1033	22	20-24	month and year - information complete	completed	28	1237	15	66	2	all woman sample	63	19	19	gambela	urban		1	2405		2402			husband not in household	455	selected	woman selected and interviewed	amarigna	amarigna	amarigna	no	gambela	urban		always
63 192 2	ET7	63	192	2	63	40995	6	2008	1302	39629	3	1981	975	27	25-29	month and year - information complete	completed	30	1237	15	66	2	all woman sample	63	19	19	gambela	urban		1	2406		2402			1	455	selected	woman not selected	amarigna	amarigna	amarigna	no	gambela	urban		10	city (urban areas)	gambela
63 251 1	ET7	63	251	1	63	40995	6	2008	1302	39627	5	1983	1001	25	25-29	month and year - information complete	completed	28	1237	15	66	2	all woman sample	63	19	19	gambela	urban		2	2403		2402			2	455	selected	woman not selected	amarigna	amarigna	tigrigna	no	gambela	urban		11	city (urban areas)	tigray
63 270 1	ET7	63	270	1	63	40995	6	2008	1302	39628	1	1983	997	25	25-29	month and year - information complete	completed	29	1237	15	66	2	all woman sample	63	19	19	gambela	urban		1	2403		2402				455	selected	woman selected and interviewed	amarigna	amarigna	amarigna	no	gambela	urban		0	city (urban areas)	addis ababa
63 270 2	ET7	63	270	2	63	40995	6	2008	1302	39629	6	1986	1038	22	20-24	month and year - information complete	completed	30	1237	15	66	2	all woman sample	63	19	19	gambela	urban		1	2403		2402				455	selected	woman not selected	amarigna	amarigna	tigrigna	no	gambela	urban		1	city (urban areas)	tigray
63 270 3	ET7	63	270	3	63	40995	6	2008	1302	39629	10	1988	1066	19	15-19	year and age - month imputed	completed	30	1237	15	66	2	all woman sample	63	19	19	gambela	urban		1	2403		2402				455	selected	woman not selected	amarigna	amarigna	oromigna	no	gambela	urban		0	town (rural areas)	oromia
63 304 1	ET7	63	304	1	63	40995	7	2008	1303	39634	1	1982	985	26	25-29	month and year - information complete	completed	5	1237	14	67	2	all woman sample	63	19	19	gambela	urban		1	2405		2402			husband not in household	455	selected	woman not selected	amarigna	amarigna	amarigna	no	gambela	urban		always
63 304 2	ET7	63	304	2	63	40995	7	2008	1303	39634	1	1988	1057	20	20-24	month and year - information complete	completed	5	1237	14	67	2	all woman sample	63	19	19	gambela	urban		1	2405		2402				455	selected	woman not selected	amarigna	amarigna	amarigna	yes	gambela	urban		1	town (rural areas)	oromia
63 329 2	ET7	63	329	2	63	40995	6	2008	1302	39627	3	1966	795	42	40-44	age - year/month imputed	completed	28	1237	15	66	2	all woman sample	63	19	19	gambela	urban		1	2403		2402			1	455	selected	woman not selected	amarigna	amarigna	amarigna	no	gambela	urban		25	town (rural areas)	oromia
63 336 2	ET7	63	336	2	63	40995	7	2008	1303	39632	3	1985	1023	23	20-24	month and year - information complete	completed	3	1237	14	67	2	all woman sample	63	19	19	gambela	urban		1	2405		2402			husband not in household	455	selected	woman not selected	amarigna	amarigna	amarigna	no	gambela	urban		always
63 336 3	ET7	63	336	3	63	40995	7	2008	1303	39632	11	1986	1043	21	20-24	month and year - information complete	completed	3	1237	14	67	2	all woman sample	63	19	19	gambela	urban		1	2403		2402			husband not in household	455	selected	woman selected and interviewed	amarigna	amarigna	amarigna	no	gambela	urban		always
63 345 3	ET7	63	345	3	63	40995	6	2008	1302	39628	10	1988	1066	19	15-19	month and year - information complete	completed	29	1237	15	66	2	all woman sample	63	19	19	gambela	urban		1	2406		2402				455	selected	woman not selected	amarigna	amarigna	amarigna	no	gambela	urban		4	city (urban areas)	addis ababa
63 407 1	ET7	63	407	1	63	40995	6	2008	1302	39628	5	1976	917	32	30-34	age - year/month imputed	completed	29	1237	15	66	2	all woman sample	63	19	19	gambela	urban		1	2403		2402				455	selected	woman selected and interviewed	amarigna	amarigna	amarigna	no	gambela	urban		14	town (rural areas)	amhara
63 433 2	ET7	63	433	2	63	40995	6	2008	1302	39627	2	1971	854	37	35-39	age - year/month imputed	completed	28	1237	15	66	2	all woman sample	63	19	19	gambela	urban		1	2406		2402			1	455	selected	woman selected and interviewed	amarigna	amarigna	amarigna	no	gambela	urban		22	town (rural areas)	snnpr
63 479 1	ET7	63	479	1	63	40995	6	2008	1302	39628	2	1960	722	48	45-49	month and year - information complete	completed	29	1237	15	66	2	all woman sample	63	19	19	gambela	urban		1	2402		2402				455	selected	woman not selected	amarigna	amarigna	amarigna	no	gambela	urban		28	city (urban areas)	addis ababa
64 21 1	ET7	64	21	1	64	171758	5	2008	1301	39594	2	1960	722	48	45-49	year and age - month imputed	completed	26	1237	16	65	2	all woman sample	64	12	12	somali	urban		5	1604		1602				1654	selected	woman not selected	amarigna	somaligna	amarigna	no	somali	urban		always
64 81 2	ET7	64	81	2	64	171758	5	2008	1301	39593	1	1968	817	40	40-44	age - year/month imputed	completed	25	1237	16	65	2	all woman sample	64	12	12	somali	urban		1	1605		1602			1	1654	selected	woman selected and interviewed	amarigna	amarigna	amarigna	no	somali	urban		30	city (urban areas)	somali
64 94 2	ET7	64	94	2	64	171758	5	2008	1301	39596	6	1972	870	35	35-39	year and age - month imputed	completed	28	1237	16	65	2	all woman sample	64	12	12	somali	urban		1	1604		1602			1	1654	selected	woman not selected	amarigna	amarigna	amarigna	yes	somali	urban		always
64 113 2	ET7	64	113	2	64	171758	5	2008	1301	39595	5	1983	1001	25	25-29	year and age - month imputed	completed	27	1237	16	65	2	all woman sample	64	12	12	somali	urban		2	1604		1602			husband not in household	1654	selected	woman not selected	amarigna	amarigna	amarigna	no	somali	urban		always
64 130 2	ET7	64	130	2	64	171758	5	2008	1301	39595	7	1972	871	35	35-39	year and age - month imputed	completed	27	1237	16	65	2	all woman sample	64	12	12	somali	urban		1	1605		1602			1	1654	selected	woman selected and interviewed	amarigna	amarigna	amarigna	yes	somali	urban		1	city (urban areas)	oromia
64 191 2	ET7	64	191	2	64	171758	5	2008	1301	39594	2	1970	842	38	35-39	year and age - month imputed	completed	26	1237	16	65	2	all woman sample	64	12	12	somali	urban		2	1604		1602			1	1654	selected	woman not selected	amarigna	amarigna	amarigna	no	somali	urban		always
64 196 2	ET7	64	196	2	64	171758	5	2008	1301	39597	4	1968	820	40	40-44	month and year - information complete	completed	29	1237	16	65	2	all woman sample	64	12	12	somali	urban		5	1603		1602			1	1654	selected	woman selected and interviewed	amarigna	amarigna	amarigna	yes	somali	urban		always
64 229 2	ET7	64	229	2	64	171758	5	2008	1301	39594	4	1983	1000	25	25-29	month and year - information complete	completed	26	1237	16	65	2	all woman sample	64	12	12	somali	urban		2	1602		1602			1	1654	selected	woman not selected	amarigna	somaligna	amarigna	yes	somali	urban		10	town (rural areas)	oromia
64 262 2	ET7	64	262	2	64	171758	5	2008	1301	39593	11	1960	731	47	45-49	month and year - information complete	completed	25	1237	16	65	2	all woman sample	64	12	12	somali	urban		2	1603		1602			1	1654	selected	woman not selected	amarigna	amarigna	amarigna	no	somali	urban		18	city (urban areas)	harari
64 262 5	ET7	64	262	5	64	171758	5	2008	1301	39593	5	1990	1085	18	15-19	year and age - month imputed	completed	25	1237	16	65	2	all woman sample	64	12	12	somali	urban		1	1603		1602				1654	selected	woman not selected	amarigna	amarigna	oromigna	no	somali	urban		0	city (urban areas)	oromia
64 301 2	ET7	64	301	2	64	171758	5	2008	1301	39593	9	1967	813	40	40-44	month and year - information complete	completed	25	1237	16	65	2	all woman sample	64	12	12	somali	urban		1	1605		1602			1	1654	selected	woman not selected	amarigna	amarigna	amarigna	no	somali	urban		always
64 366 3	ET7	64	366	3	64	171758	5	2008	1301	39596	9	1973	885	34	30-34	month and year - information complete	completed	28	1237	16	65	2	all woman sample	64	12	12	somali	urban		4	1603		1602			husband not in household	1654	selected	woman not selected	amarigna	amarigna	amarigna	no	somali	urban		always
64 379 4	ET7	64	379	4	64	171758	5	2008	1301	39594	2	1975	902	33	30-34	month and year - information complete	completed	26	1237	16	65	2	all woman sample	64	12	12	somali	urban		2	1604		1602			husband not in household	1654	selected	woman not selected	amarigna	somaligna	amarigna	no	somali	urban		1	city (urban areas)	somali
64 422 2	ET7	64	422	2	64	171758	5	2008	1301	39595	2	1970	842	38	35-39	month and year - information complete	completed	27	1237	16	65	2	all woman sample	64	12	12	somali	urban		1	1602		1602			1	1654	selected	woman not selected	amarigna	amarigna	amarigna	no	somali	urban		10	city (urban areas)	somali
64 445 1	ET7	64	445	1	64	171758	5	2008	1301	39594	3	1973	879	35	35-39	year and age - month imputed	completed	26	1237	16	65	2	all woman sample	64	12	12	somali	urban		2	1603		1602				1654	selected	woman selected and interviewed	amarigna	amarigna	oromigna	no	somali	urban		1	city (urban areas)	somali
65 42 2	ET7	65	42	2	65	145815	7	2008	1303	39654	1	1973	877	35	35-39	month and year - information complete	completed	25	1237	14	67	2	all woman sample	65	15	15	benishangul	rural		2	1806		1802			1	1180	selected	woman selected and interviewed	amarigna	amarigna	oromigna	yes	benishangul	rural		7	town (rural areas)	benishangul-gumuz
65 144 2	ET7	65	144	2	65	145815	7	2008	1303	39654	5	1973	881	35	35-39	month and year - information complete	completed	25	1237	14	67	2	all woman sample	65	15	15	benishangul	rural		1	1805		1802			1	1180	selected	woman selected and interviewed	amarigna	amarigna	oromigna	yes	benishangul	rural		21	town (rural areas)	oromia
65 245 1	ET7	65	245	1	65	145815	7	2008	1303	39653	5	1963	761	45	45-49	month and year - information complete	completed	24	1237	14	67	2	all woman sample	65	15	15	benishangul	rural		1	1804		1802				1180	selected	woman not selected	amarigna	amarigna	amarigna	no	benishangul	rural		2	town (rural areas)	benishangul-gumuz
65 291 1	ET7	65	291	1	65	145815	7	2008	1303	39655	1	1983	997	25	25-29	year and age - month imputed	completed	26	1237	14	67	2	all woman sample	65	15	15	benishangul	rural		1	1804		1802			husband not in household	1180	selected	woman not selected	amarigna	amarigna	oromigna	yes	benishangul	rural		always
65 355 2	ET7	65	355	2	65	145815	7	2008	1303	39654	5	1987	1049	21	20-24	month and year - information complete	completed	25	1237	14	67	2	all woman sample	65	15	15	benishangul	rural		1	1805		1802			1	1180	selected	woman not selected	amarigna	amarigna	ruteangna	yes	benishangul	rural		always
65 382 2	ET7	65	382	2	65	145815	7	2008	1303	39654	6	1983	1002	25	25-29	month and year - information complete	completed	25	1237	14	67	2	all woman sample	65	15	15	benishangul	rural		1	1805		1802			1	1180	selected	woman selected and interviewed	amarigna	amarigna	oromigna	yes	benishangul	rural		always
65 441 2	ET7	65	441	2	65	145815	7	2008	1303	39654	4	1985	1024	23	20-24	month and year - information complete	completed	25	1237	14	67	2	all woman sample	65	15	15	benishangul	rural		1	1806		1802			1	1180	selected	woman not selected	amarigna	amarigna	oromigna	yes	benishangul	rural		15	town (rural areas)	oromia
65 450 2	ET7	65	450	2	65	145815	7	2008	1303	39653	4	1968	820	40	40-44	month and year - information complete	completed	24	1237	14	67	2	all woman sample	65	15	15	benishangul	rural		2	1806		1802			1	1180	selected	woman not selected	amarigna	amarigna	oromigna	yes	benishangul	rural		19	town (rural areas)	oromia
65 469 2	ET7	65	469	2	65	145815	7	2008	1303	39654	6	1980	966	28	25-29	year and age - month imputed	completed	25	1237	14	67	2	all woman sample	65	15	15	benishangul	rural		1	1804		1802			1	1180	selected	woman not selected	amarigna	amarigna	oromigna	yes	benishangul	rural		15	city (urban areas)	oromia
65 472 2	ET7	65	472	2	65	145815	7	2008	1303	39654	5	1960	725	48	45-49	month and year - information complete	completed	25	1237	14	67	2	all woman sample	65	15	15	benishangul	rural		1	1805		1802			1	1180	selected	woman not selected	amarigna	amarigna	oromigna	yes	benishangul	rural		25	town (rural areas)	oromia
65 473 2	ET7	65	473	2	65	145815	7	2008	1303	39654	5	1973	881	35	35-39	month and year - information complete	completed	25	1237	14	67	2	all woman sample	65	15	15	benishangul	rural		1	1805		1802			1	1180	selected	woman not selected	amarigna	amarigna	oromigna	yes	benishangul	rural		15	town (rural areas)	oromia
65 479 2	ET7	65	479	2	65	145815	7	2008	1303	39654	11	1965	791	42	40-44	month and year - information complete	completed	25	1237	14	67	2	all woman sample	65	15	15	benishangul	rural		1	1806		1802			1	1180	selected	woman selected and interviewed	amarigna	amarigna	tigrigna	yes	benishangul	rural		22	town (rural areas)	oromia
65 486 2	ET7	65	486	2	65	145815	7	2008	1303	39654	2	1986	1034	22	20-24	year and age - month imputed	completed	25	1237	14	67	2	all woman sample	65	15	15	benishangul	rural		1	1804		1802			1	1180	selected	woman selected and interviewed	amarigna	amarigna	oromigna	yes	benishangul	rural		10	town (rural areas)	oromia
69 114 2	ET7	69	114	2	69	9276	9	2008	1305	39720	7	1982	991	26	25-29	month and year - information complete	completed	29	1237	12	69	2	all woman sample	69	20	20	gambela	rural		1	1804		1802			1	418	selected	woman not selected	amarigna	amarigna	nuwerigna/gambeligna	yes	gambela	rural		always
69 242 3	ET7	69	242	3	69	9276	9	2008	1305	39719	7	1983	1003	25	25-29	month and year - information complete	completed	28	1237	12	69	2	all woman sample	69	20	20	gambela	rural		2	1802		1802			husband not in household	418	selected	woman selected, but privacy not possible	amarigna	amarigna	nuwerigna/gambeligna	yes	gambela	rural		always
69 276 1	ET7	69	276	1	69	9276	9	2008	1305	39720	2	1988	1058	20	20-24	month and year - information complete	completed	29	1237	12	69	2	all woman sample	69	20	20	gambela	rural		1	1806		1802			2	418	selected	woman selected and interviewed	amarigna	amarigna	nuwerigna/gambeligna	yes	gambela	rural		always
69 276 3	ET7	69	276	3	69	9276	9	2008	1305	39720	8	1992	1112	16	15-19	month and year - information complete	completed	29	1237	12	69	2	all woman sample	69	20	20	gambela	rural		1	1806		1802			2	418	selected	woman not selected	amarigna	amarigna	nuwerigna/gambeligna	yes	gambela	rural		always
69 297 2	ET7	69	297	2	69	9276	9	2008	1305	39718	9	1964	777	44	40-44	year and age - month imputed	completed	27	1237	12	69	2	all woman sample	69	20	20	gambela	rural		1	1804		1802			1	418	selected	woman selected and interviewed	amarigna	amarigna	nuwerigna/gambeligna	yes	gambela	rural		always
69 313 2	ET7	69	313	2	69	9276	9	2008	1305	39719	6	1982	990	26	25-29	month and year - information complete	completed	28	1237	12	69	2	all woman sample	69	20	20	gambela	rural		2	1804		1802			1	418	selected	woman selected and interviewed	amarigna	amarigna	nuwerigna/gambeligna	yes	gambela	rural		always
69 428 2	ET7	69	428	2	69	9276	9	2008	1305	39719	1	1973	877	35	35-39	month and year - information complete	completed	28	1237	12	69	2	all woman sample	69	20	20	gambela	rural		1	1806		1802			1	418	selected	woman selected and interviewed	amarigna	amarigna	nuwerigna/gambeligna	yes	gambela	rural		always
69 458 1	ET7	69	458	1	69	9276	9	2008	1305	39721	7	1984	1015	24	20-24	month and year - information complete	completed	30	1237	12	69	2	all woman sample	69	20	20	gambela	rural		4	1804		1802			2	418	selected	woman not selected	amarigna	amarigna	nuwerigna/gambeligna	yes	gambela	rural		always
70 27 2	ET7	70	27	2	70	262246	8	2008	1304	39666	4	1978	940	30	30-34	month and year - information complete	completed	6	1237	13	68	2	all woman sample	70	14	14	benishangul	urban		1	1802		1802			1	1327	selected	woman not selected	amarigna	amarigna	oromigna	yes	benishangul	urban		always
70 50 2	ET7	70	50	2	70	262246	8	2008	1304	39665	8	1981	980	27	25-29	month and year - information complete	completed	5	1237	13	68	2	all woman sample	70	14	14	benishangul	urban		1	1806		1802			1	1327	selected	woman not selected	amarigna	amarigna	gumuzigna/bangagna	no	benishangul	urban		always
70 65 1	ET7	70	65	1	70	262246	8	2008	1304	39664	1	1976	913	32	30-34	month and year - information complete	completed	4	1237	13	68	2	all woman sample	70	14	14	benishangul	urban		1	1804		1802				1327	selected	woman not selected	amarigna	amarigna	amarigna	no	benishangul	urban		4	city (urban areas)	addis ababa
70 108 1	ET7	70	108	1	70	262246	8	2008	1304	39665	5	1988	1061	20	20-24	month and year - information complete	completed	5	1237	13	68	2	all woman sample	70	14	14	benishangul	urban		1	1805		1802				1327	selected	woman not selected	amarigna	amarigna	amarigna	no	benishangul	urban		0	city (urban areas)	amhara
70 120 1	ET7	70	120	1	70	262246	8	2008	1304	39665	12	1990	1092	17	15-19	month and year - information complete	completed	5	1237	13	68	2	all woman sample	70	14	14	benishangul	urban		2	1805		1802				1327	selected	woman not selected	amarigna	amarigna	amarigna	no	benishangul	urban		2	town (rural areas)	oromia
70 175 2	ET7	70	175	2	70	262246	8	2008	1304	39665	11	1959	719	48	45-49	month and year - information complete	completed	5	1237	13	68	2	all woman sample	70	14	14	benishangul	urban		3	1802		1802			1	1327	selected	woman not selected	amarigna	amarigna	oromigna	yes	benishangul	urban		30	town (rural areas)	oromia
70 249 2	ET7	70	249	2	70	262246	8	2008	1304	39665	11	1985	1031	22	20-24	month and year - information complete	completed	5	1237	13	68	2	all woman sample	70	14	14	benishangul	urban		1	1805		1802			1	1327	selected	woman selected and interviewed	amarigna	amarigna	oromigna	yes	benishangul	urban		2	city (urban areas)	oromia
70 304 2	ET7	70	304	2	70	262246	8	2008	1304	39664	6	1987	1050	21	20-24	month and year - information complete	completed	4	1237	13	68	2	all woman sample	70	14	14	benishangul	urban		1	1805		1802			1	1327	selected	woman selected and interviewed	amarigna	amarigna	oromigna	yes	benishangul	urban		4	town (rural areas)	oromia
70 358 2	ET7	70	358	2	70	262246	8	2008	1304	39665	10	1971	862	36	35-39	month and year - information complete	completed	5	1237	13	68	2	all woman sample	70	14	14	benishangul	urban		1	1806		1802			1	1327	selected	woman not selected	amarigna	amarigna	amarigna	no	benishangul	urban		18	town (rural areas)	benishangul-gumuz
70 375 2	ET7	70	375	2	70	262246	8	2008	1304	39664	10	1967	814	40	40-44	month and year - information complete	completed	4	1237	13	68	2	all woman sample	70	14	14	benishangul	urban		1	1806		1802			1	1327	selected	woman selected and interviewed	amarigna	amarigna	oromigna	no	benishangul	urban		24	town (rural areas)	oromia
70 468 2	ET7	70	468	2	70	262246	8	2008	1304	39664	7	1982	991	26	25-29	month and year - information complete	completed	4	1237	13	68	2	all woman sample	70	14	14	benishangul	urban		1	1806		1802			1	1327	selected	woman selected and interviewed	amarigna	amarigna	oromigna	yes	benishangul	urban		13	town (rural areas)	oromia
70 474 1	ET7	70	474	1	70	262246	8	2008	1304	39665	4	1977	928	31	30-34	month and year - information complete	completed	5	1237	13	68	2	all woman sample	70	14	14	benishangul	urban		1	1804		1802				1327	selected	woman not selected	amarigna	amarigna	amarigna	no	benishangul	urban		11	city (urban areas)	amhara
71 27 2	ET7	71	27	2	71	165040	5	2008	1301	39582	2	1988	1058	20	20-24	month and year - information complete	completed	14	1237	16	65	2	all woman sample	71	3	3	afar	urban		3	505		502			1	915	selected	woman not selected	amarigna	amarigna	amarigna	no	afar	urban		7	town (rural areas)	oromia
71 75 1	ET7	71	75	1	71	165040	5	2008	1301	39581	5	1971	857	37	35-39	month and year - information complete	completed	13	1237	16	65	2	all woman sample	71	3	3	afar	urban		1	503		502				915	selected	woman selected and interviewed	amarigna	amarigna	amarigna	no	afar	urban		13	city (urban areas)	oromia
71 99 1	ET7	71	99	1	71	165040	5	2008	1301	39583	1	1971	853	37	35-39	year and age - month imputed	completed	15	1237	16	65	2	all woman sample	71	3	3	afar	urban		1	502		502			husband not in household	915	selected	woman selected and interviewed	amarigna	amarigna	amarigna	no	afar	urban		6	city (urban areas)	oromia
71 108 2	ET7	71	108	2	71	165040	5	2008	1301	39581	6	1977	930	30	30-34	year and age - month imputed	completed	13	1237	16	65	2	all woman sample	71	3	3	afar	urban		1	506		502			1	915	selected	woman not selected	amarigna	amarigna	amarigna	no	afar	urban		1	city (urban areas)	oromia
71 128 1	ET7	71	128	1	71	165040	5	2008	1301	39581	12	1962	756	45	45-49	month and year - information complete	completed	13	1237	16	65	2	all woman sample	71	3	3	afar	urban		2	505		502				915	selected	woman not selected	amarigna	amarigna	amarigna	no	afar	urban		12	city (urban areas)	harari
71 133 1	ET7	71	133	1	71	165040	5	2008	1301	39581	3	1980	963	28	25-29	month and year - information complete	completed	13	1237	16	65	2	all woman sample	71	3	3	afar	urban		1	503		502				915	selected	woman not selected	amarigna	amarigna	amarigna	no	afar	urban		9	city (urban areas)	oromia
71 135 2	ET7	71	135	2	71	165040	5	2008	1301	39579	5	1978	941	30	30-34	age - year/month imputed	completed	11	1237	16	65	2	all woman sample	71	3	3	afar	urban		1	506		502			1	915	selected	woman selected, but privacy not possible	amarigna	amarigna	amarigna	no	afar	urban		10	city (urban areas)	afar
71 136 1	ET7	71	136	1	71	165040	5	2008	1301	39583	10	1977	934	30	30-34	month and year - information complete	completed	15	1237	16	65	2	all woman sample	71	3	3	afar	urban		1	505		502			husband not in household	915	selected	woman not selected	amarigna	amarigna	amarigna	no	afar	urban		6	town (rural areas)	afar
71 167 1	ET7	71	167	1	71	165040	5	2008	1301	39580	7	1968	823	39	35-39	month and year - information complete	completed	12	1237	16	65	2	all woman sample	71	3	3	afar	urban		4	503		502			husband not in household	915	selected	woman selected and interviewed	amarigna	amarigna	amarigna	yes	afar	urban		6	town (rural areas)	afar
71 173 2	ET7	71	173	2	71	165040	5	2008	1301	39582	11	1977	935	30	30-34	month and year - information complete	completed	14	1237	16	65	2	all woman sample	71	3	3	afar	urban		1	505		502				915	selected	woman selected and interviewed	amarigna	amarigna	amarigna	no	afar	urban		0	town (rural areas)	oromia
71 230 1	ET7	71	230	1	71	165040	5	2008	1301	39582	3	1980	963	28	25-29	month and year - information complete	completed	14	1237	16	65	2	all woman sample	71	3	3	afar	urban		1	503		502				915	selected	woman not selected	amarigna	amarigna	amarigna	no	afar	urban		20	town (rural areas)	oromia
71 243 1	ET7	71	243	1	71	165040	5	2008	1301	39579	12	1979	960	28	25-29	month and year - information complete	completed	11	1237	16	65	2	all woman sample	71	3	3	afar	urban		1	505		502				915	selected	woman not selected	amarigna	amarigna	amarigna	no	afar	urban		1	town (rural areas)	amhara
71 243 3	ET7	71	243	3	71	165040	5	2008	1301	39580	11	1989	1079	18	15-19	month and year - information complete	completed	12	1237	16	65	2	all woman sample	71	3	3	afar	urban		1	505		502				915	selected	woman selected and interviewed	amarigna	amarigna	amarigna	no	afar	urban		0	city (urban areas)	afar
71 260 5	ET7	71	260	5	71	165040	5	2008	1301	39582	2	1986	1034	22	20-24	month and year - information complete	completed	14	1237	16	65	2	all woman sample	71	3	3	afar	urban		1	503		502			husband not in household	915	selected	woman not selected	amarigna	amarigna	amarigna	no	afar	urban		always
71 289 2	ET7	71	289	2	71	165040	5	2008	1301	39581	7	1974	895	33	30-34	age - year/month imputed	completed	13	1237	16	65	2	all woman sample	71	3	3	afar	urban		1	506		502			1	915	selected	woman not selected	amarigna	amarigna	amarigna	no	afar	urban		8	city (urban areas)	afar
71 304 1	ET7	71	304	1	71	165040	5	2008	1301	39580	4	1970	844	38	35-39	age - year/month imputed	completed	12	1237	16	65	2	all woman sample	71	3	3	afar	urban		1	502		502				915	selected	woman not selected	amarigna	amarigna	amarigna	no	afar	urban		2	town (rural areas)	afar
71 305 1	ET7	71	305	1	71	165040	5	2008	1301	39580	4	1973	880	35	35-39	age - year/month imputed	completed	12	1237	16	65	2	all woman sample	71	3	3	afar	urban		2	506		502				915	selected	woman not selected	amarigna	amarigna	amarigna	no	afar	urban		15	city (urban areas)	oromia
71 344 1	ET7	71	344	1	71	165040	5	2008	1301	39581	1	1968	817	40	40-44	month and year - information complete	completed	13	1237	16	65	2	all woman sample	71	3	3	afar	urban		1	505		502			husband not in household	915	selected	woman not selected	amarigna	amarigna	amarigna	no	afar	urban		3	city (urban areas)	oromia
71 347 2	ET7	71	347	2	71	165040	5	2008	1301	39579	2	1980	962	28	25-29	month and year - information complete	completed	11	1237	16	65	2	all woman sample	71	3	3	afar	urban		1	505		502			1	915	selected	woman selected and interviewed	amarigna	amarigna	amarigna	no	afar	urban		7	town (rural areas)	amhara
72 6 2	ET7	72	6	2	72	298744	9	2008	1305	39709	6	1974	894	34	30-34	month and year - information complete	completed	18	1237	12	69	2	all woman sample	72	13	13	somali	rural		1	1602		1602			1	707	selected	woman not selected	amarigna	somaligna	somaligna	yes	somali	rural		7	city (urban areas)	somali
72 70 2	ET7	72	70	2	72	298744	9	2008	1305	39709	9	1978	945	30	30-34	year and age - month imputed	completed	18	1237	12	69	2	all woman sample	72	13	13	somali	rural		1	1603		1602				707	selected	woman not selected	amarigna	somaligna	somaligna	yes	somali	rural		always
72 122 1	ET7	72	122	1	72	298744	9	2008	1305	39708	3	1960	723	48	45-49	month and year - information complete	completed	17	1237	12	69	2	all woman sample	72	13	13	somali	rural		1	1604		1602				707	selected	woman not selected	amarigna	somaligna	somaligna	yes	somali	rural		4	town (rural areas)	somali
72 301 2	ET7	72	301	2	72	298744	9	2008	1305	39711	5	1980	965	28	25-29	month and year - information complete	completed	20	1237	12	69	2	all woman sample	72	13	13	somali	rural		1	1604		1602			1	707	selected	woman selected and interviewed	amarigna	somaligna	somaligna	yes	somali	rural		always
72 411 1	ET7	72	411	1	72	298744	9	2008	1305	39708	6	1984	1014	24	20-24	month and year - information complete	completed	17	1237	12	69	2	all woman sample	72	13	13	somali	rural		1	1602		1602			husband not in household	707	selected	woman selected and interviewed	amarigna	somaligna	somaligna	yes	somali	rural		always
75 27 1	ET7	75	27	1	75	119701	9	2008	1305	39693	2	1978	938	30	30-34	year and age - month imputed	completed	2	1237	12	69	2	all woman sample	75	4	4	afar	rural		1	603		602			husband not in household	517	selected	woman selected and interviewed	amarigna	afarigna	afarigna	no	afar	rural		always
75 89 2	ET7	75	89	2	75	119701	9	2008	1305	39693	6	1983	1002	25	25-29	year and age - month imputed	completed	2	1237	12	69	2	all woman sample	75	4	4	afar	rural		4	606		602			1	517	selected	woman selected and interviewed	amarigna	afarigna	afarigna	yes	afar	rural		always
75 96 2	ET7	75	96	2	75	119701	8	2008	1304	39688	3	1983	999	25	25-29	month and year - information complete	completed	28	1237	13	68	2	all woman sample	75	4	4	afar	rural		1	605		602			1	517	selected	woman not selected	amarigna	afarigna	afarigna	no	afar	rural		10	town (rural areas)	afar
75 158 2	ET7	75	158	2	75	119701	8	2008	1304	39689	5	1988	1061	20	20-24	month and year - information complete	completed	29	1237	13	68	2	all woman sample	75	4	4	afar	rural		1	605		602			1	517	selected	woman selected and interviewed	amarigna	afarigna	afarigna	no	afar	rural		1	town (rural areas)	afar
75 164 2	ET7	75	164	2	75	119701	9	2008	1305	39693	4	1984	1012	24	20-24	year and age - month imputed	completed	2	1237	12	69	2	all woman sample	75	4	4	afar	rural		1	603		602			1	517	selected	woman selected and interviewed	amarigna	afarigna	afarigna	no	afar	rural		always
75 181 2	ET7	75	181	2	75	119701	9	2008	1305	39693	1	1983	997	25	25-29	year and age - month imputed	completed	2	1237	12	69	2	all woman sample	75	4	4	afar	rural		2	606		602			1	517	selected	woman not selected	amarigna	afarigna	afarigna	yes	afar	rural		always
75 202 1	ET7	75	202	1	75	119701	9	2008	1305	39693	8	1961	740	47	45-49	year and age - month imputed	completed	2	1237	12	69	2	all woman sample	75	4	4	afar	rural		1	603		602				517	selected	woman not selected	amarigna	afarigna	afarigna	no	afar	rural		always
75 250 1	ET7	75	250	1	75	119701	9	2008	1305	39694	6	1961	738	47	45-49	year and age - month imputed	completed	3	1237	12	69	2	all woman sample	75	4	4	afar	rural		2	603		602				517	selected	woman not selected	amarigna	afarigna	afarigna	no	afar	rural		always
75 250 2	ET7	75	250	2	75	119701	9	2008	1305	39694	5	1988	1061	20	20-24	month and year - information complete	completed	3	1237	12	69	2	all woman sample	75	4	4	afar	rural		1	603		602			husband not in household	517	selected	woman selected and interviewed	amarigna	afarigna	afarigna	no	afar	rural		always
75 307 1	ET7	75	307	1	75	119701	8	2008	1304	39689	3	1975	903	33	30-34	month and year - information complete	completed	29	1237	13	68	2	all woman sample	75	4	4	afar	rural		2	605		602			husband not in household	517	selected	woman not selected	amarigna	afarigna	afarigna	yes	afar	rural		6	town (rural areas)	afar
75 307 5	ET7	75	307	5	75	119701	8	2008	1304	39689	8	1960	728	48	45-49	year and age - month imputed	completed	29	1237	13	68	2	all woman sample	75	4	4	afar	rural		2	605		602				517	selected	woman not selected	amarigna	afarigna	afarigna	no	afar	rural		always
75 309 1	ET7	75	309	1	75	119701	8	2008	1304	39688	3	1959	711	49	45-49	year and age - month imputed	completed	28	1237	13	68	2	all woman sample	75	4	4	afar	rural		1	605		602				517	selected	woman not selected	amarigna	afarigna	afarigna	no	afar	rural		always
75 309 6	ET7	75	309	6	75	119701	8	2008	1304	39688	5	1986	1037	22	20-24	month and year - information complete	completed	28	1237	13	68	2	all woman sample	75	4	4	afar	rural		2	605		602			4	517	selected	woman not selected	amarigna	afarigna	afarigna	no	afar	rural		always
75 339 2	ET7	75	339	2	75	119701	9	2008	1305	39693	6	1980	966	28	25-29	month and year - information complete	completed	2	1237	12	69	2	all woman sample	75	4	4	afar	rural		1	602		602			1	517	selected	woman selected and interviewed	amarigna	afarigna	afarigna	no	afar	rural		always
75 340 2	ET7	75	340	2	75	119701	9	2008	1305	39693	1	1979	949	29	25-29	year and age - month imputed	completed	2	1237	12	69	2	all woman sample	75	4	4	afar	rural		1	603		602			1	517	selected	woman not selected	amarigna	afarigna	afarigna	no	afar	rural		always
75 368 6	ET7	75	368	6	75	119701	9	2008	1305	39693	7	1961	739	47	45-49	year and age - month imputed	completed	2	1237	12	69	2	all woman sample	75	4	4	afar	rural		2	606		602			husband not in household	517	selected	woman not selected	amarigna	afarigna	afarigna	yes	afar	rural		always
75 386 2	ET7	75	386	2	75	119701	8	2008	1304	39689	11	1976	923	31	30-34	year and age - month imputed	completed	29	1237	13	68	2	all woman sample	75	4	4	afar	rural		4	605		602			1	517	selected	woman not selected	amarigna	amarigna	amarigna	yes	afar	rural		1	town (rural areas)	afar
77 105 2	ET7	77	105	2	77	105286	8	2008	1304	39661	3	1989	1071	19	15-19	month and year - information complete	completed	1	1237	13	68	2	all woman sample	77	13	13	somali	rural		1	1705		1702			husband not in household	399	selected	woman not selected	amarigna	somaligna	somaligna	yes	somali	rural		always
77 165 6	ET7	77	165	6	77	105286	8	2008	1304	39661	2	1984	1010	24	20-24	month and year - information complete	completed	1	1237	13	68	2	all woman sample	77	13	13	somali	rural		1	1705		1702			husband not in household	399	selected	woman not selected	amarigna	somaligna	somaligna	yes	somali	rural		always
77 206 2	ET7	77	206	2	77	105286	8	2008	1304	39661	6	1988	1062	20	20-24	month and year - information complete	completed	1	1237	13	68	2	all woman sample	77	13	13	somali	rural		2	1706		1702			1	399	selected	woman not selected	amarigna	somaligna	somaligna	no	somali	rural		1	city (urban areas)	somali
77 229 2	ET7	77	229	2	77	105286	8	2008	1304	39661	7	1970	847	38	35-39	month and year - information complete	completed	1	1237	13	68	2	all woman sample	77	13	13	somali	rural		2	1706		1702			1	399	selected	woman not selected	amarigna	somaligna	somaligna	no	somali	rural		always
77 298 1	ET7	77	298	1	77	105286	8	2008	1304	39661	5	1967	809	41	40-44	month and year - information complete	completed	1	1237	13	68	2	all woman sample	77	13	13	somali	rural		1	1704		1702			husband not in household	399	selected	woman not selected	amarigna	somaligna	somaligna	yes	somali	rural		10	town (rural areas)	somali
77 313 1	ET7	77	313	1	77	105286	8	2008	1304	39661	4	1959	712	49	45-49	month and year - information complete	completed	1	1237	13	68	2	all woman sample	77	13	13	somali	rural		1	1705		1702				399	selected	woman selected and interviewed	amarigna	somaligna	somaligna	yes	somali	rural		always
77 450 1	ET7	77	450	1	77	105286	7	2008	1303	39660	2	1988	1058	20	20-24	month and year - information complete	completed	31	1237	14	67	2	all woman sample	77	13	13	somali	rural		2	1704		1702			husband not in household	399	selected	woman not selected	amarigna	somaligna	somaligna	yes	somali	rural		4	town (rural areas)	somali
82 2 2	ET7	82	2	2	82	194855	9	2008	1305	39709	2	1986	1034	22	20-24	month and year - information complete	completed	18	1237	12	69	2	all woman sample	82	13	13	somali	rural		2	3006		3002			1	1063	selected	woman selected and interviewed	amarigna	amarigna	oromigna	yes	somali	rural		12	town (rural areas)	somali
82 11 1	ET7	82	11	1	82	194855	9	2008	1305	39710	6	1978	942	30	30-34	month and year - information complete	completed	19	1237	12	69	2	all woman sample	82	13	13	somali	rural		2	3006		3002			2	1063	selected	woman not selected	amarigna	amarigna	oromigna	yes	somali	rural		always
82 53 2	ET7	82	53	2	82	194855	9	2008	1305	39711	8	1989	1076	19	15-19	year and age - month imputed	completed	20	1237	12	69	2	all woman sample	82	13	13	somali	rural		1	3005		3002			1	1063	selected	woman not selected	amarigna	amarigna	oromigna	yes	somali	rural		always
82 157 1	ET7	82	157	1	82	194855	9	2008	1305	39710	6	1988	1062	20	20-24	month and year - information complete	completed	19	1237	12	69	2	all woman sample	82	13	13	somali	rural		3	3005		3002			husband not in household	1063	selected	woman selected and interviewed	amarigna	amarigna	oromigna	yes	somali	rural		always
82 176 1	ET7	82	176	1	82	194855	9	2008	1305	39710	2	1985	1022	23	20-24	year and age - month imputed	completed	19	1237	12	69	2	all woman sample	82	13	13	somali	rural		1	3005		3002			husband not in household	1063	selected	woman selected and interviewed	amarigna	amarigna	oromigna	yes	somali	rural		always
82 185 1	ET7	82	185	1	82	194855	9	2008	1305	39708	3	1981	975	27	25-29	year and age - month imputed	completed	17	1237	12	69	2	all woman sample	82	13	13	somali	rural		2	3005		3002			2	1063	selected	woman selected and interviewed	amarigna	amarigna	oromigna	yes	somali	rural		always
82 192 1	ET7	82	192	1	82	194855	9	2008	1305	39710	9	1980	969	28	25-29	year and age - month imputed	completed	19	1237	12	69	2	all woman sample	82	13	13	somali	rural		1	3006		3002			husband not in household	1063	selected	woman not selected	amarigna	amarigna	oromigna	yes	somali	rural		always
82 230 1	ET7	82	230	1	82	194855	9	2008	1305	39711	7	1970	847	38	35-39	year and age - month imputed	completed	20	1237	12	69	2	all woman sample	82	13	13	somali	rural		2	3004		3002			husband not in household	1063	selected	woman not selected	amarigna	amarigna	oromigna	yes	somali	rural		always
82 233 1	ET7	82	233	1	82	194855	9	2008	1305	39710	9	1988	1065	20	20-24	month and year - information complete	completed	19	1237	12	69	2	all woman sample	82	13	13	somali	rural		2	3006		3002			2	1063	selected	woman selected and interviewed	amarigna	amarigna	oromigna	yes	somali	rural		always
82 248 1	ET7	82	248	1	82	194855	9	2008	1305	39709	1	1976	913	32	30-34	year and age - month imputed	completed	18	1237	12	69	2	all woman sample	82	13	13	somali	rural		2	3004		3002			2	1063	selected	woman selected and interviewed	amarigna	amarigna	oromigna	yes	somali	rural		always
82 267 1	ET7	82	267	1	82	194855	9	2008	1305	39710	5	1983	1001	25	25-29	year and age - month imputed	completed	19	1237	12	69	2	all woman sample	82	13	13	somali	rural		1	3004		3002			husband not in household	1063	selected	woman selected and interviewed	amarigna	amarigna	oromigna	yes	somali	rural		always
82 289 1	ET7	82	289	1	82	194855	9	2008	1305	39708	8	1978	944	30	30-34	month and year - information complete	completed	17	1237	12	69	2	all woman sample	82	13	13	somali	rural		2	3006		3002				1063	selected	woman not selected	amarigna	amarigna	oromigna	yes	somali	rural		always
82 343 1	ET7	82	343	1	82	194855	9	2008	1305	39709	5	1970	845	38	35-39	year and age - month imputed	completed	18	1237	12	69	2	all woman sample	82	13	13	somali	rural		2	3004		3002			2	1063	selected	woman selected and interviewed	amarigna	amarigna	oromigna	yes	somali	rural		always
82 349 1	ET7	82	349	1	82	194855	9	2008	1305	39710	2	1986	1034	22	20-24	year and age - month imputed	completed	19	1237	12	69	2	all woman sample	82	13	13	somali	rural		1	3006		3002			2	1063	selected	woman not selected	amarigna	amarigna	oromigna	yes	somali	rural		always
82 355 1	ET7	82	355	1	82	194855	9	2008	1305	39709	3	1986	1035	22	20-24	year and age - month imputed	completed	18	1237	12	69	2	all woman sample	82	13	13	somali	rural		3	3006		3002			husband not in household	1063	selected	woman not selected	amarigna	amarigna	oromigna	yes	somali	rural		always
82 356 1	ET7	82	356	1	82	194855	9	2008	1305	39710	6	1976	918	32	30-34	year and age - month imputed	completed	19	1237	12	69	2	all woman sample	82	13	13	somali	rural		3	3005		3002			2	1063	selected	woman not selected	amarigna	amarigna	oromigna	yes	somali	rural		always
82 367 1	ET7	82	367	1	82	194855	9	2008	1305	39711	5	1972	869	36	35-39	year and age - month imputed	completed	20	1237	12	69	2	all woman sample	82	13	13	somali	rural		2	3002		3002			husband not in household	1063	selected	woman selected and interviewed	amarigna	amarigna	oromigna	yes	somali	rural		always
82 443 1	ET7	82	443	1	82	194855	9	2008	1305	39709	11	1987	1055	20	20-24	month and year - information complete	completed	18	1237	12	69	2	all woman sample	82	13	13	somali	rural		1	3002		3002			husband not in household	1063	selected	woman selected and interviewed	amarigna	amarigna	oromigna	yes	somali	rural		always
85 24 2	ET7	85	24	2	85	911342	8	2008	1304	39688	3	1978	939	30	30-34	month and year - information complete	completed	28	1237	13	68	2	all woman sample	85	13	13	somali	rural		1	1502		1502			1	294	selected	woman selected and interviewed	amarigna	somaligna	somaligna	yes	somali	rural		8	town (rural areas)	somali
85 37 2	ET7	85	37	2	85	911342	8	2008	1304	39690	5	1978	941	30	30-34	month and year - information complete	completed	30	1237	13	68	2	all woman sample	85	13	13	somali	rural		1	1503		1502			1	294	selected	woman selected and interviewed	amarigna	somaligna	somaligna	no	somali	rural		always
85 146 1	ET7	85	146	1	85	911342	8	2008	1304	39690	4	1963	760	45	45-49	month and year - information complete	completed	30	1237	13	68	2	all woman sample	85	13	13	somali	rural		1	1505		1502			husband not in household	294	selected	woman not selected	amarigna	somaligna	somaligna	yes	somali	rural		always
85 166 2	ET7	85	166	2	85	911342	8	2008	1304	39690	4	1973	880	35	35-39	month and year - information complete	completed	30	1237	13	68	2	all woman sample	85	13	13	somali	rural		4	1503		1502			1	294	selected	woman selected and interviewed	amarigna	somaligna	somaligna	no	somali	rural		15	town (rural areas)	somali
85 211 1	ET7	85	211	1	85	911342	8	2008	1304	39688	2	1982	986	26	25-29	year and age - month imputed	completed	28	1237	13	68	2	all woman sample	85	13	13	somali	rural		2	1503		1502			husband not in household	294	selected	woman selected and interviewed	amarigna	somaligna	somaligna	no	somali	rural		19	city (urban areas)	somali
85 226 2	ET7	85	226	2	85	911342	8	2008	1304	39689	7	1978	943	30	30-34	year and age - month imputed	completed	29	1237	13	68	2	all woman sample	85	13	13	somali	rural		1	1505		1502			1	294	selected	woman not selected	amarigna	somaligna	somaligna	yes	somali	rural		always
85 228 2	ET7	85	228	2	85	911342	8	2008	1304	39690	2	1975	902	33	30-34	year and age - month imputed	completed	30	1237	13	68	2	all woman sample	85	13	13	somali	rural		1	1505		1502			1	294	selected	woman selected and interviewed	amarigna	somaligna	somaligna	yes	somali	rural		always
85 274 2	ET7	85	274	2	85	911342	8	2008	1304	39689	5	1983	1001	25	25-29	year and age - month imputed	completed	29	1237	13	68	2	all woman sample	85	13	13	somali	rural		1	1502		1502			1	294	selected	woman not selected	amarigna	somaligna	somaligna	yes	somali	rural		always
85 315 2	ET7	85	315	2	85	911342	8	2008	1304	39688	6	1982	990	26	25-29	year and age - month imputed	completed	28	1237	13	68	2	all woman sample	85	13	13	somali	rural		3	1502		1502			1	294	selected	woman not selected	amarigna	somaligna	somaligna	yes	somali	rural		always
88 54 2	ET7	88	54	2	88	262621	8	2008	1304	39675	2	1986	1034	22	20-24	month and year - information complete	completed	15	1237	13	68	2	all woman sample	88	15	15	benishangul	rural		1	1806		1802			1	947	selected	woman not selected	amarigna	amarigna	gumuzigna/bangagna	yes	benishangul	rural		6	town (rural areas)	benishangul-gumuz
88 55 2	ET7	88	55	2	88	262621	8	2008	1304	39674	5	1986	1037	22	20-24	month and year - information complete	completed	14	1237	13	68	2	all woman sample	88	15	15	benishangul	rural		1	1806		1802			1	947	selected	woman not selected	amarigna	amarigna	gumuzigna/bangagna	yes	benishangul	rural		always
88 82 2	ET7	88	82	2	88	262621	8	2008	1304	39675	7	1978	943	30	30-34	month and year - information complete	completed	15	1237	13	68	2	all woman sample	88	15	15	benishangul	rural		1	1805		1802			1	947	selected	woman selected and interviewed	amarigna	amarigna	gumuzigna/bangagna	yes	benishangul	rural		always
88 97 2	ET7	88	97	2	88	262621	8	2008	1304	39674	1	1976	913	32	30-34	year and age - month imputed	completed	14	1237	13	68	2	all woman sample	88	15	15	benishangul	rural		2	1804		1802			1	947	selected	woman selected and interviewed	amarigna	amarigna	gumuzigna/bangagna	yes	benishangul	rural		always
88 128 2	ET7	88	128	2	88	262621	8	2008	1304	39674	5	1988	1061	20	20-24	month and year - information complete	completed	14	1237	13	68	2	all woman sample	88	15	15	benishangul	rural		1	1804		1802			1	947	selected	woman selected and interviewed	amarigna	amarigna	gumuzigna/bangagna	yes	benishangul	rural		always
88 149 2	ET7	88	149	2	88	262621	8	2008	1304	39675	8	1983	1004	25	25-29	month and year - information complete	completed	15	1237	13	68	2	all woman sample	88	15	15	benishangul	rural		2	1805		1802			1	947	selected	woman not selected	amarigna	amarigna	gumuzigna/bangagna	yes	benishangul	rural		always
88 153 2	ET7	88	153	2	88	262621	8	2008	1304	39675	1	1961	733	47	45-49	month and year - information complete	completed	15	1237	13	68	2	all woman sample	88	15	15	benishangul	rural		5	1804		1802			1	947	selected	woman selected and interviewed	amarigna	amarigna	gumuzigna/bangagna	yes	benishangul	rural		always
88 156 2	ET7	88	156	2	88	262621	8	2008	1304	39675	2	1984	1010	24	20-24	month and year - information complete	completed	15	1237	13	68	2	all woman sample	88	15	15	benishangul	rural		1	1806		1802			1	947	selected	woman not selected	amarigna	amarigna	gumuzigna/bangagna	yes	benishangul	rural		always
88 161 2	ET7	88	161	2	88	262621	8	2008	1304	39675	11	1972	875	35	35-39	month and year - information complete	completed	15	1237	13	68	2	all woman sample	88	15	15	benishangul	rural		4	1804		1802			1	947	selected	woman selected and interviewed	amarigna	amarigna	gumuzigna/bangagna	yes	benishangul	rural		always
88 169 2	ET7	88	169	2	88	262621	8	2008	1304	39675	3	1982	987	26	25-29	month and year - information complete	completed	15	1237	13	68	2	all woman sample	88	15	15	benishangul	rural		1	1805		1802			1	947	selected	woman not selected	amarigna	amarigna	gumuzigna/bangagna	yes	benishangul	rural		always
88 191 2	ET7	88	191	2	88	262621	8	2008	1304	39674	2	1989	1070	19	15-19	month and year - information complete	completed	14	1237	13	68	2	all woman sample	88	15	15	benishangul	rural		1	1806		1802			1	947	selected	woman selected and interviewed	amarigna	amarigna	oromigna	yes	benishangul	rural		always
88 282 1	ET7	88	282	1	88	262621	8	2008	1304	39674	1	1973	877	35	35-39	month and year - information complete	completed	14	1237	13	68	2	all woman sample	88	15	15	benishangul	rural		2	1806		1802			2	947	selected	woman not selected	amarigna	amarigna	oromigna	yes	benishangul	rural		25	town (rural areas)	oromia
88 293 2	ET7	88	293	2	88	262621	8	2008	1304	39674	6	1973	882	35	35-39	month and year - information complete	completed	14	1237	13	68	2	all woman sample	88	15	15	benishangul	rural		1	1805		1802			1	947	selected	woman selected and interviewed	amarigna	amarigna	oromigna	yes	benishangul	rural		15	town (rural areas)	oromia
88 299 1	ET7	88	299	1	88	262621	8	2008	1304	39674	5	1967	809	41	40-44	month and year - information complete	completed	14	1237	13	68	2	all woman sample	88	15	15	benishangul	rural		4	1804		1802				947	selected	woman not selected	amarigna	amarigna	gumuzigna/bangagna	yes	benishangul	rural		always
88 299 2	ET7	88	299	2	88	262621	8	2008	1304	39674	9	1987	1053	20	20-24	month and year - information complete	completed	14	1237	13	68	2	all woman sample	88	15	15	benishangul	rural		1	1805		1802				947	selected	woman not selected	amarigna	amarigna	gumuzigna/bangagna	yes	benishangul	rural		always
88 316 2	ET7	88	316	2	88	262621	8	2008	1304	39675	9	1987	1053	20	20-24	month and year - information complete	completed	15	1237	13	68	2	all woman sample	88	15	15	benishangul	rural		1	1805		1802			1	947	selected	woman not selected	amarigna	amarigna	gumuzigna/bangagna	yes	benishangul	rural		always
88 344 2	ET7	88	344	2	88	262621	8	2008	1304	39674	4	1978	940	30	30-34	month and year - information complete	completed	14	1237	13	68	2	all woman sample	88	15	15	benishangul	rural		1	1806		1802			1	947	selected	woman selected and interviewed	amarigna	amarigna	gumuzigna/bangagna	yes	benishangul	rural		always
88 345 2	ET7	88	345	2	88	262621	8	2008	1304	39675	5	1977	929	31	30-34	month and year - information complete	completed	15	1237	13	68	2	all woman sample	88	15	15	benishangul	rural		1	1804		1802			1	947	selected	woman selected and interviewed	amarigna	amarigna	gumuzigna/bangagna	yes	benishangul	rural		always
88 373 2	ET7	88	373	2	88	262621	8	2008	1304	39674	7	1986	1039	22	20-24	month and year - information complete	completed	14	1237	13	68	2	all woman sample	88	15	15	benishangul	rural		2	1805		1802			1	947	selected	woman selected and interviewed	amarigna	amarigna	gumuzigna/bangagna	yes	benishangul	rural		always
88 373 6	ET7	88	373	6	88	262621	8	2008	1304	39675	4	1988	1060	20	20-24	month and year - information complete	completed	15	1237	13	68	2	all woman sample	88	15	15	benishangul	rural		1	1804		1802			1	947	selected	woman not selected	amarigna	amarigna	gumuzigna/bangagna	yes	benishangul	rural		always
88 405 2	ET7	88	405	2	88	262621	8	2008	1304	39675	6	1985	1026	23	20-24	year and age - month imputed	completed	15	1237	13	68	2	all woman sample	88	15	15	benishangul	rural		1	1804		1802			1	947	selected	woman not selected	amarigna	amarigna	gumuzigna/bangagna	yes	benishangul	rural		always
88 431 2	ET7	88	431	2	88	262621	8	2008	1304	39674	3	1983	999	25	25-29	month and year - information complete	completed	14	1237	13	68	2	all woman sample	88	15	15	benishangul	rural		1	1805		1802			1	947	selected	woman selected and interviewed	amarigna	amarigna	oromigna	yes	benishangul	rural		always
88 443 2	ET7	88	443	2	88	262621	8	2008	1304	39674	2	1987	1046	21	20-24	month and year - information complete	completed	14	1237	13	68	2	all woman sample	88	15	15	benishangul	rural		2	1805		1802			1	947	selected	woman not selected	amarigna	amarigna	oromigna	yes	benishangul	rural		always
88 474 2	ET7	88	474	2	88	262621	8	2008	1304	39674	5	1980	965	28	25-29	month and year - information complete	completed	14	1237	13	68	2	all woman sample	88	15	15	benishangul	rural		1	1806		1802			1	947	selected	woman not selected	amarigna	amarigna	gumuzigna/bangagna	yes	benishangul	rural		always
92 12 2	ET7	92	12	2	92	282490	7	2008	1303	39635	1	1978	937	30	30-34	year and age - month imputed	completed	6	1237	14	67	2	all woman sample	92	13	13	somali	rural		5	1604		1602			1	531	selected	woman selected and interviewed	amarigna	somaligna	somaligna	yes	somali	rural		always
92 109 2	ET7	92	109	2	92	282490	7	2008	1303	39633	4	1981	976	27	25-29	year and age - month imputed	completed	4	1237	14	67	2	all woman sample	92	13	13	somali	rural		2	1602		1602			1	531	selected	woman selected and interviewed	amarigna	somaligna	somaligna	yes	somali	rural		always
92 121 2	ET7	92	121	2	92	282490	7	2008	1303	39634	5	1988	1061	20	20-24	year and age - month imputed	completed	5	1237	14	67	2	all woman sample	92	13	13	somali	rural		2	1604		1602			1	531	selected	woman not selected	amarigna	somaligna	somaligna	yes	somali	rural		always
92 148 1	ET7	92	148	1	92	282490	7	2008	1303	39635	2	1982	986	26	25-29	year and age - month imputed	completed	6	1237	14	67	2	all woman sample	92	13	13	somali	rural		1	1605		1602			husband not in household	531	selected	woman selected and interviewed	amarigna	somaligna	somaligna	yes	somali	rural		always
92 163 2	ET7	92	163	2	92	282490	7	2008	1303	39636	3	1978	939	30	30-34	year and age - month imputed	completed	7	1237	14	67	2	all woman sample	92	13	13	somali	rural		1	1603		1602			1	531	selected	woman selected and interviewed	amarigna	somaligna	somaligna	yes	somali	rural		always
92 241 2	ET7	92	241	2	92	282490	7	2008	1303	39636	7	1970	847	38	35-39	year and age - month imputed	completed	7	1237	14	67	2	all woman sample	92	13	13	somali	rural		1	1602		1602			1	531	selected	woman not selected	amarigna	somaligna	somaligna	yes	somali	rural		always
92 357 2	ET7	92	357	2	92	282490	7	2008	1303	39634	6	1973	882	35	35-39	year and age - month imputed	completed	5	1237	14	67	2	all woman sample	92	13	13	somali	rural		4	1602		1602			1	531	selected	woman not selected	amarigna	somaligna	somaligna	yes	somali	rural		8	town (rural areas)	somali
92 401 2	ET7	92	401	2	92	282490	7	2008	1303	39633	10	1986	1042	21	20-24	year and age - month imputed	completed	4	1237	14	67	2	all woman sample	92	13	13	somali	rural		1	1603		1602			1	531	selected	woman not selected	amarigna	somaligna	somaligna	yes	somali	rural		always
92 416 1	ET7	92	416	1	92	282490	7	2008	1303	39635	10	1983	1006	24	20-24	month and year - information complete	completed	6	1237	14	67	2	all woman sample	92	13	13	somali	rural		4	1603		1602			husband not in household	531	selected	woman selected and interviewed	amarigna	somaligna	somaligna	yes	somali	rural		22	city (urban areas)	outside of ethiopia
92 422 2	ET7	92	422	2	92	282490	7	2008	1303	39634	1	1980	961	28	25-29	year and age - month imputed	completed	5	1237	14	67	2	all woman sample	92	13	13	somali	rural		1	1605		1602				531	selected	woman selected and interviewed	amarigna	somaligna	somaligna	yes	somali	rural		always
92 430 2	ET7	92	430	2	92	282490	7	2008	1303	39635	5	1989	1073	19	15-19	year and age - month imputed	completed	6	1237	14	67	2	all woman sample	92	13	13	somali	rural		2	1604		1602			1	531	selected	woman not selected	amarigna	somaligna	somaligna	yes	somali	rural		always
92 461 2	ET7	92	461	2	92	282490	7	2008	1303	39633	1	1981	973	27	25-29	year and age - month imputed	completed	4	1237	14	67	2	all woman sample	92	13	13	somali	rural		1	1603		1602			1	531	selected	woman not selected	amarigna	somaligna	somaligna	yes	somali	rural		always
92 475 2	ET7	92	475	2	92	282490	7	2008	1303	39634	7	1986	1039	22	20-24	year and age - month imputed	completed	5	1237	14	67	2	all woman sample	92	13	13	somali	rural		3	1605		1602			1	531	selected	woman selected and interviewed	amarigna	somaligna	somaligna	yes	somali	rural		always
95 2 1	ET7	95	2	1	95	296928	8	2008	1304	39674	6	1988	1062	20	20-24	month and year - information complete	completed	14	1237	13	68	2	all woman sample	95	13	13	somali	rural		1	1705		1702				766	selected	woman not selected	amarigna	somaligna	somaligna	yes	somali	rural		0	city (urban areas)	somali
95 76 1	ET7	95	76	1	95	296928	8	2008	1304	39675	5	1966	797	42	40-44	month and year - information complete	completed	15	1237	13	68	2	all woman sample	95	13	13	somali	rural		1	1704		1702			husband not in household	766	selected	woman not selected	amarigna	somaligna	somaligna	yes	somali	rural		always
95 119 1	ET7	95	119	1	95	296928	8	2008	1304	39675	5	1973	881	35	35-39	month and year - information complete	completed	15	1237	13	68	2	all woman sample	95	13	13	somali	rural		1	1705		1702				766	selected	woman selected and interviewed	amarigna	somaligna	somaligna	yes	somali	rural		always
95 204 2	ET7	95	204	2	95	296928	8	2008	1304	39675	3	1969	831	39	35-39	month and year - information complete	completed	15	1237	13	68	2	all woman sample	95	13	13	somali	rural		1	1705		1702			1	766	selected	woman selected and interviewed	amarigna	somaligna	somaligna	yes	somali	rural		always
95 240 1	ET7	95	240	1	95	296928	8	2008	1304	39674	3	1983	999	25	25-29	month and year - information complete	completed	14	1237	13	68	2	all woman sample	95	13	13	somali	rural		1	1702		1702			husband not in household	766	selected	woman selected and interviewed	amarigna	somaligna	somaligna	yes	somali	rural		always
95 276 1	ET7	95	276	1	95	296928	8	2008	1304	39674	10	1988	1066	19	15-19	month and year - information complete	completed	14	1237	13	68	2	all woman sample	95	13	13	somali	rural		1	1704		1702			husband not in household	766	selected	woman not selected	amarigna	somaligna	somaligna	yes	somali	rural		always
95 296 1	ET7	95	296	1	95	296928	8	2008	1304	39675	7	1966	799	42	40-44	month and year - information complete	completed	15	1237	13	68	2	all woman sample	95	13	13	somali	rural		1	1705		1702			husband not in household	766	selected	woman not selected	amarigna	somaligna	somaligna	yes	somali	rural		2	city (urban areas)	somali
95 355 1	ET7	95	355	1	95	296928	8	2008	1304	39675	3	1973	879	35	35-39	month and year - information complete	completed	15	1237	13	68	2	all woman sample	95	13	13	somali	rural		1	1702		1702			husband not in household	766	selected	woman not selected	amarigna	somaligna	somaligna	yes	somali	rural		always
95 428 2	ET7	95	428	2	95	296928	8	2008	1304	39675	7	1988	1063	20	20-24	month and year - information complete	completed	15	1237	13	68	2	all woman sample	95	13	13	somali	rural		2	1704		1702			1	766	selected	woman selected and interviewed	amarigna	somaligna	somaligna	yes	somali	rural		0	city (urban areas)	somali
95 428 3	ET7	95	428	3	95	296928	8	2008	1304	39678	3	1989	1071	19	15-19	month and year - information complete	completed	18	1237	13	68	2	all woman sample	95	13	13	somali	rural		1	1704		1702			husband not in household	766	selected	woman not selected	amarigna	somaligna	somaligna	yes	somali	rural		0	town (rural areas)	dire dawa
95 460 2	ET7	95	460	2	95	296928	8	2008	1304	39674	5	1986	1037	22	20-24	month and year - information complete	completed	14	1237	13	68	2	all woman sample	95	13	13	somali	rural		1	1706		1702			1	766	selected	woman selected and interviewed	amarigna	somaligna	somaligna	yes	somali	rural		always
95 469 1	ET7	95	469	1	95	296928	8	2008	1304	39675	5	1981	977	27	25-29	month and year - information complete	completed	15	1237	13	68	2	all woman sample	95	13	13	somali	rural		1	1706		1702			husband not in household	766	selected	woman selected and interviewed	amarigna	somaligna	somaligna	yes	somali	rural		always
96 33 2	ET7	96	33	2	96	333797	9	2008	1305	39717	11	1982	995	25	25-29	month and year - information complete	completed	26	1237	12	69	2	all woman sample	96	13	13	somali	rural		1	2103		2102			1	453	selected	woman selected and interviewed	amarigna	amarigna	somaligna	yes	somali	rural		always
96 47 2	ET7	96	47	2	96	333797	9	2008	1305	39717	8	1984	1016	24	20-24	month and year - information complete	completed	26	1237	12	69	2	all woman sample	96	13	13	somali	rural		3	2103		2102			1	453	selected	woman selected and interviewed	amarigna	amarigna	somaligna	yes	somali	rural		always
96 163 1	ET7	96	163	1	96	333797	9	2008	1305	39718	6	1978	942	30	30-34	month and year - information complete	completed	27	1237	12	69	2	all woman sample	96	13	13	somali	rural		2	2106		2102			2	453	selected	woman selected and interviewed	amarigna	somaligna	amarigna	yes	somali	rural		always
96 195 2	ET7	96	195	2	96	333797	9	2008	1305	39718	6	1962	750	46	45-49	month and year - information complete	completed	27	1237	12	69	2	all woman sample	96	13	13	somali	rural		2	2106		2102			1	453	selected	woman selected and interviewed	amarigna	somaligna	amarigna	yes	somali	rural		always
96 254 2	ET7	96	254	2	96	333797	9	2008	1305	39718	8	1962	752	46	45-49	month and year - information complete	completed	27	1237	12	69	2	all woman sample	96	13	13	somali	rural		1	2103		2102			1	453	selected	woman selected and interviewed	amarigna	amarigna	somaligna	yes	somali	rural		always
96 284 1	ET7	96	284	1	96	333797	9	2008	1305	39718	7	1966	799	42	40-44	month and year - information complete	completed	27	1237	12	69	2	all woman sample	96	13	13	somali	rural		2	2103		2102				453	selected	woman not selected	amarigna	amarigna	somaligna	yes	somali	rural		20	town (rural areas)	somali
96 285 1	ET7	96	285	1	96	333797	9	2008	1305	39718	2	1966	794	42	40-44	month and year - information complete	completed	27	1237	12	69	2	all woman sample	96	13	13	somali	rural		1	2106		2102			husband not in household	453	selected	woman not selected	amarigna	somaligna	amarigna	yes	somali	rural		always
96 339 2	ET7	96	339	2	96	333797	9	2008	1305	39717	6	1978	942	30	30-34	month and year - information complete	completed	26	1237	12	69	2	all woman sample	96	13	13	somali	rural		1	2104		2102			1	453	selected	woman not selected	amarigna	amarigna	somaligna	yes	somali	rural		always
96 340 2	ET7	96	340	2	96	333797	9	2008	1305	39717	11	1971	863	36	35-39	year and age - month imputed	completed	26	1237	12	69	2	all woman sample	96	13	13	somali	rural		3	2102		2102			1	453	selected	woman selected and interviewed	amarigna	amarigna	somaligna	yes	somali	rural		always
96 383 2	ET7	96	383	2	96	333797	9	2008	1305	39718	3	1963	759	45	45-49	month and year - information complete	completed	27	1237	12	69	2	all woman sample	96	13	13	somali	rural		1	2103		2102			1	453	selected	woman not selected	amarigna	amarigna	somaligna	yes	somali	rural		always
96 387 2	ET7	96	387	2	96	333797	9	2008	1305	39717	10	1971	862	36	35-39	year and age - month imputed	completed	26	1237	12	69	2	all woman sample	96	13	13	somali	rural		3	2104		2102			1	453	selected	woman not selected	amarigna	amarigna	somaligna	yes	somali	rural		always
96 410 2	ET7	96	410	2	96	333797	9	2008	1305	39717	3	1988	1059	20	20-24	month and year - information complete	completed	26	1237	12	69	2	all woman sample	96	13	13	somali	rural		1	2106		2102			1	453	selected	woman not selected	amarigna	somaligna	amarigna	yes	somali	rural		always
96 462 2	ET7	96	462	2	96	333797	9	2008	1305	39717	3	1988	1059	20	20-24	month and year - information complete	completed	26	1237	12	69	2	all woman sample	96	13	13	somali	rural		3	2103		2102			1	453	selected	woman selected and interviewed	amarigna	amarigna	somaligna	yes	somali	rural		1	town (rural areas)	somali
96 476 2	ET7	96	476	2	96	333797	9	2008	1305	39718	6	1989	1074	19	15-19	month and year - information complete	completed	27	1237	12	69	2	all woman sample	96	13	13	somali	rural		1	2106		2102			1	453	selected	woman not selected	amarigna	somaligna	amarigna	yes	somali	rural		always
102 81 2	ET7	102	81	2	102	58475	7	2008	1303	39660	6	1980	966	28	25-29	month and year - information complete	completed	31	1237	14	67	2	all woman sample	102	4	4	afar	rural		2	506		502			1	1035	selected	woman not selected	amarigna	amarigna	afarigna	yes	afar	rural		5	town (rural areas)	afar
102 188 2	ET7	102	188	2	102	58475	8	2008	1304	39661	1	1966	793	42	40-44	year and age - month imputed	completed	1	1237	13	68	2	all woman sample	102	4	4	afar	rural		2	505		502			husband not in household	1035	selected	woman selected and interviewed	amarigna	amarigna	afarigna	yes	afar	rural		always
102 212 2	ET7	102	212	2	102	58475	8	2008	1304	39661	3	1986	1035	22	20-24	month and year - information complete	completed	1	1237	13	68	2	all woman sample	102	4	4	afar	rural		1	505		502			1	1035	selected	woman not selected	amarigna	amarigna	afarigna	yes	afar	rural		always
102 272 2	ET7	102	272	2	102	58475	7	2008	1303	39660	1	1959	709	49	45-49	month and year - information complete	completed	31	1237	14	67	2	all woman sample	102	4	4	afar	rural		1	503		502			1	1035	selected	woman not selected	amarigna	afarigna	afarigna	yes	afar	rural		always
102 279 2	ET7	102	279	2	102	58475	7	2008	1303	39659	5	1968	821	40	40-44	month and year - information complete	completed	30	1237	14	67	2	all woman sample	102	4	4	afar	rural		2	506		502			1	1035	selected	woman not selected	amarigna	amarigna	afarigna	yes	afar	rural		20	town (rural areas)	tigray
102 281 1	ET7	102	281	1	102	58475	7	2008	1303	39659	3	1989	1071	19	15-19	month and year - information complete	completed	30	1237	14	67	2	all woman sample	102	4	4	afar	rural		1	502		502			husband not in household	1035	selected	woman selected and interviewed	amarigna	amarigna	afarigna	yes	afar	rural		always
102 320 1	ET7	102	320	1	102	58475	7	2008	1303	39660	4	1983	1000	25	25-29	month and year - information complete	completed	31	1237	14	67	2	all woman sample	102	4	4	afar	rural		1	505		502			husband not in household	1035	selected	woman selected and interviewed	amarigna	amarigna	afarigna	yes	afar	rural		always
102 326 1	ET7	102	326	1	102	58475	7	2008	1303	39660	2	1982	986	26	25-29	year and age - month imputed	completed	31	1237	14	67	2	all woman sample	102	4	4	afar	rural		1	505		502			husband not in household	1035	selected	woman not selected	amarigna	amarigna	afarigna	yes	afar	rural		always
102 392 2	ET7	102	392	2	102	58475	7	2008	1303	39660	1	1965	781	43	40-44	year and age - month imputed	completed	31	1237	14	67	2	all woman sample	102	4	4	afar	rural		1	505		502			1	1035	selected	woman selected and interviewed	amarigna	amarigna	afarigna	yes	afar	rural		always
102 408 2	ET7	102	408	2	102	58475	8	2008	1304	39661	6	1984	1014	24	20-24	month and year - information complete	completed	1	1237	13	68	2	all woman sample	102	4	4	afar	rural		3	506		502			1	1035	selected	woman selected and interviewed	amarigna	amarigna	afarigna	yes	afar	rural		1	town (rural areas)	afar
102 441 2	ET7	102	441	2	102	58475	8	2008	1304	39661	1	1980	961	28	25-29	month and year - information complete	completed	1	1237	13	68	2	all woman sample	102	4	4	afar	rural		1	503		502			1	1035	selected	woman not selected	amarigna	afarigna	afarigna	yes	afar	rural		always
102 462 1	ET7	102	462	1	102	58475	7	2008	1303	39660	8	1988	1064	19	15-19	month and year - information complete	completed	31	1237	14	67	2	all woman sample	102	4	4	afar	rural		1	502		502				1035	selected	woman not selected	amarigna	afarigna	amarigna	yes	afar	rural		always
102 485 1	ET7	102	485	1	102	58475	7	2008	1303	39660	3	1979	951	29	25-29	month and year - information complete	completed	31	1237	14	67	2	all woman sample	102	4	4	afar	rural		1	503		502			husband not in household	1035	selected	woman selected and interviewed	amarigna	afarigna	afarigna	yes	afar	rural		always
104 74 2	ET7	104	74	2	104	13138	10	2008	1306	39723	11	1982	995	25	25-29	age - year/month imputed	completed	2	1237	11	70	2	all woman sample	104	20	20	gambela	rural		1	2403		2402			1	414	selected	woman selected and interviewed	amarigna	amarigna	nuwerigna/gambeligna	yes	gambela	rural		always
104 82 2	ET7	104	82	2	104	13138	10	2008	1306	39722	5	1980	965	28	25-29	year and age - month imputed	completed	1	1237	11	70	2	all woman sample	104	20	20	gambela	rural		2	2403		2402			1	414	selected	woman not selected	amarigna	amarigna	nuwerigna/gambeligna	yes	gambela	rural		always
104 213 2	ET7	104	213	2	104	13138	10	2008	1306	39723	11	1970	851	37	35-39	year and age - month imputed	completed	2	1237	11	70	2	all woman sample	104	20	20	gambela	rural		3	2403		2402			1	414	selected	woman selected and interviewed	amarigna	amarigna	nuwerigna/gambeligna	yes	gambela	rural		always
104 284 2	ET7	104	284	2	104	13138	10	2008	1306	39722	10	1982	994	26	25-29	age - year/month imputed	completed	1	1237	11	70	2	all woman sample	104	20	20	gambela	rural		1	2403		2402			1	414	selected	woman not selected	amarigna	amarigna	nuwerigna/gambeligna	yes	gambela	rural		always
104 290 2	ET7	104	290	2	104	13138	10	2008	1306	39722	3	1973	879	35	35-39	month and year - information complete	completed	1	1237	11	70	2	all woman sample	104	20	20	gambela	rural		3	2406		2402			1	414	selected	woman selected and interviewed	amarigna	amarigna	nuwerigna/gambeligna	yes	gambela	rural		always
104 301 2	ET7	104	301	2	104	13138	9	2008	1305	39721	1	1977	925	31	30-34	month and year - information complete	completed	30	1237	12	69	2	all woman sample	104	20	20	gambela	rural		3	2405		2402			1	414	selected	woman selected and interviewed	amarigna	amarigna	nuwerigna/gambeligna	yes	gambela	rural		10	town (rural areas)	gambela
104 391 1	ET7	104	391	1	104	13138	9	2008	1305	39721	7	1976	919	32	30-34	month and year - information complete	completed	30	1237	12	69	2	all woman sample	104	20	20	gambela	rural		1	2405		2402			husband not in household	414	selected	woman not selected	amarigna	amarigna	nuwerigna/gambeligna	yes	gambela	rural		always
104 456 2	ET7	104	456	2	104	13138	10	2008	1306	39723	11	1970	851	37	35-39	year and age - month imputed	completed	2	1237	11	70	2	all woman sample	104	20	20	gambela	rural		1	2406		2402			1	414	selected	woman not selected	amarigna	amarigna	nuwerigna/gambeligna	yes	gambela	rural		30	town (rural areas)	outside of ethiopia
105 43 5	ET7	105	43	5	105	27890	10	2008	1306	39725	4	1982	988	26	25-29	month and year - information complete	completed	4	1237	11	70	2	all woman sample	105	20	20	gambela	rural		1	2604		2602				428	selected	woman not selected	amarigna	amarigna	agnwakigna	yes	gambela	rural		always
105 81 2	ET7	105	81	2	105	27890	10	2008	1306	39723	6	1984	1014	24	20-24	month and year - information complete	completed	2	1237	11	70	2	all woman sample	105	20	20	gambela	rural		1	2604		2602				428	selected	woman not selected	amarigna	amarigna	agnwakigna	yes	gambela	rural		always
105 145 2	ET7	105	145	2	105	27890	10	2008	1306	39726	4	1973	880	35	35-39	month and year - information complete	completed	5	1237	11	70	2	all woman sample	105	20	20	gambela	rural		1	2604		2602			1	428	selected	woman not selected	amarigna	amarigna	agnwakigna	yes	gambela	rural		always
105 158 2	ET7	105	158	2	105	27890	10	2008	1306	39723	9	1973	885	35	35-39	month and year - information complete	completed	2	1237	11	70	2	all woman sample	105	20	20	gambela	rural		1	2605		2602			1	428	selected	woman not selected	amarigna	amarigna	agewigna/awi	yes	gambela	rural		always
105 169 1	ET7	105	169	1	105	27890	9	2008	1305	39720	5	1961	737	47	45-49	year and age - month imputed	completed	29	1237	12	69	2	all woman sample	105	20	20	gambela	rural		1	2603		2602			husband not in household	428	selected	woman not selected	amarigna	amarigna	agnwakigna	yes	gambela	rural		25	city (urban areas)	gambela
105 186 2	ET7	105	186	2	105	27890	10	2008	1306	39725	9	1963	765	45	45-49	month and year - information complete	completed	4	1237	11	70	2	all woman sample	105	20	20	gambela	rural		2	2604		2602			1	428	selected	woman selected and interviewed	amarigna	amarigna	agnwakigna	yes	gambela	rural		always
105 262 1	ET7	105	262	1	105	27890	10	2008	1306	39725	2	1967	806	41	40-44	month and year - information complete	completed	4	1237	11	70	2	all woman sample	105	20	20	gambela	rural		1	2605		2602				428	selected	woman not selected	amarigna	amarigna	agnwakigna	yes	gambela	rural		29	town (rural areas)	gambela
105 262 3	ET7	105	262	3	105	27890	10	2008	1306	39725	6	1993	1122	15	15-19	month and year - information complete	completed	4	1237	11	70	2	all woman sample	105	20	20	gambela	rural		2	2605		2602			husband not in household	428	selected	woman not selected	amarigna	amarigna	agnwakigna	yes	gambela	rural		always
105 284 3	ET7	105	284	3	105	27890	10	2008	1306	39723	5	1981	977	27	25-29	year and age - month imputed	completed	2	1237	11	70	2	all woman sample	105	20	20	gambela	rural		3	2603		2602			husband not in household	428	selected	woman selected and interviewed	amarigna	amarigna	agnwakigna	yes	gambela	rural		always
105 284 4	ET7	105	284	4	105	27890	10	2008	1306	39723	4	1983	1000	25	25-29	month and year - information complete	completed	2	1237	11	70	2	all woman sample	105	20	20	gambela	rural		2	2603		2602			husband not in household	428	selected	woman not selected	amarigna	amarigna	agnwakigna	yes	gambela	rural		always
105 292 2	ET7	105	292	2	105	27890	10	2008	1306	39723	5	1966	797	42	40-44	year and age - month imputed	completed	2	1237	11	70	2	all woman sample	105	20	20	gambela	rural		3	2603		2602			1	428	selected	woman not selected	amarigna	amarigna	agnwakigna	yes	gambela	rural		always
105 292 5	ET7	105	292	5	105	27890	10	2008	1306	39723	4	1991	1096	17	15-19	month and year - information complete	completed	2	1237	11	70	2	all woman sample	105	20	20	gambela	rural		2	2603		2602			husband not in household	428	selected	woman not selected	amarigna	amarigna	agnwakigna	yes	gambela	rural		always
105 298 2	ET7	105	298	2	105	27890	10	2008	1306	39726	6	1974	894	34	30-34	month and year - information complete	completed	5	1237	11	70	2	all woman sample	105	20	20	gambela	rural		1	2602		2602				428	selected	woman not selected	amarigna	amarigna	agnwakigna	yes	gambela	rural		always
105 327 1	ET7	105	327	1	105	27890	10	2008	1306	39726	9	1989	1077	19	15-19	month and year - information complete	completed	5	1237	11	70	2	all woman sample	105	20	20	gambela	rural		1	2604		2602			husband not in household	428	selected	woman selected and interviewed	amarigna	amarigna	agnwakigna	yes	gambela	rural		always
105 332 2	ET7	105	332	2	105	27890	10	2008	1306	39725	6	1987	1050	21	20-24	month and year - information complete	completed	4	1237	11	70	2	all woman sample	105	20	20	gambela	rural		3	2605		2602			1	428	selected	woman not selected	amarigna	amarigna	agnwakigna	yes	gambela	rural		3	town (rural areas)	gambela
105 355 1	ET7	105	355	1	105	27890	10	2008	1306	39725	2	1979	950	29	25-29	month and year - information complete	completed	4	1237	11	70	2	all woman sample	105	20	20	gambela	rural		1	2602		2602			husband not in household	428	selected	woman not selected	amarigna	amarigna	agnwakigna	yes	gambela	rural		always
105 365 2	ET7	105	365	2	105	27890	10	2008	1306	39723	4	1979	952	29	25-29	month and year - information complete	completed	2	1237	11	70	2	all woman sample	105	20	20	gambela	rural		1	2604		2602				428	selected	woman not selected	amarigna	amarigna	agnwakigna	yes	gambela	rural		always
105 405 1	ET7	105	405	1	105	27890	10	2008	1306	39726	8	1985	1028	23	20-24	month and year - information complete	completed	5	1237	11	70	2	all woman sample	105	20	20	gambela	rural		3	2604		2602			husband not in household	428	selected	woman selected and interviewed	amarigna	amarigna	agnwakigna	yes	gambela	rural		always
105 427 2	ET7	105	427	2	105	27890	10	2008	1306	39723	9	1983	1005	25	25-29	month and year - information complete	completed	2	1237	11	70	2	all woman sample	105	20	20	gambela	rural		1	2605		2602			husband not in household	428	selected	woman not selected	amarigna	amarigna	agnwakigna	yes	gambela	rural		always
105 427 3	ET7	105	427	3	105	27890	10	2008	1306	39723	5	1992	1109	16	15-19	month and year - information complete	completed	2	1237	11	70	2	all woman sample	105	20	20	gambela	rural		1	2605		2602			husband not in household	428	selected	woman selected and interviewed	amarigna	amarigna	agnwakigna	yes	gambela	rural		always
105 450 1	ET7	105	450	1	105	27890	10	2008	1306	39725	5	1968	821	40	40-44	month and year - information complete	completed	4	1237	11	70	2	all woman sample	105	20	20	gambela	rural		1	2602		2602				428	selected	woman selected, but privacy not possible	amarigna	amarigna	agnwakigna	yes	gambela	rural		always
105 472 2	ET7	105	472	2	105	27890	10	2008	1306	39723	8	1977	932	31	30-34	month and year - information complete	completed	2	1237	11	70	2	all woman sample	105	20	20	gambela	rural		1	2605		2602			1	428	selected	woman selected and interviewed	amarigna	amarigna	agnwakigna	yes	gambela	rural		always
105 479 2	ET7	105	479	2	105	27890	10	2008	1306	39726	3	1966	795	42	40-44	month and year - information complete	completed	5	1237	11	70	2	all woman sample	105	20	20	gambela	rural		1	2602		2602			1	428	selected	woman selected, but privacy not possible	amarigna	amarigna	agnwakigna	yes	gambela	rural		always
105 479 3	ET7	105	479	3	105	27890	10	2008	1306	39725	4	1990	1084	18	15-19	month and year - information complete	completed	4	1237	11	70	2	all woman sample	105	20	20	gambela	rural		1	2602		2602			husband not in household	428	selected	woman not selected	amarigna	amarigna	agnwakigna	yes	gambela	rural		always
106 30 1	ET7	106	30	1	106	25620	7	2008	1303	39642	5	1964	773	44	40-44	month and year - information complete	completed	13	1237	14	67	2	all woman sample	106	20	20	gambela	rural		1	2603		2602				434	selected	woman selected and interviewed	amarigna	amarigna	amarigna	yes	gambela	rural		always
106 30 5	ET7	106	30	5	106	25620	7	2008	1303	39642	5	1984	1013	24	20-24	month and year - information complete	completed	13	1237	14	67	2	all woman sample	106	20	20	gambela	rural		1	2603		2602			husband not in household	434	selected	woman not selected	amarigna	amarigna	amarigna	yes	gambela	rural		always
106 30 6	ET7	106	30	6	106	25620	7	2008	1303	39642	3	1988	1059	20	20-24	month and year - information complete	completed	13	1237	14	67	2	all woman sample	106	20	20	gambela	rural		1	2603		2602			husband not in household	434	selected	woman not selected	amarigna	amarigna	amarigna	yes	gambela	rural		always
106 78 2	ET7	106	78	2	106	25620	7	2008	1303	39642	4	1982	988	26	25-29	month and year - information complete	completed	13	1237	14	67	2	all woman sample	106	20	20	gambela	rural		1	2603		2602			1	434	selected	woman selected and interviewed	amarigna	amarigna	amarigna	yes	gambela	rural		always
106 103 1	ET7	106	103	1	106	25620	7	2008	1303	39649	4	1982	988	26	25-29	year and age - month imputed	completed	20	1237	14	67	2	all woman sample	106	20	20	gambela	rural		1	2605		2602			husband not in household	434	selected	woman not selected	amarigna	amarigna	agewigna/awi	yes	gambela	rural		always
106 120 2	ET7	106	120	2	106	25620	7	2008	1303	39644	6	1978	942	30	30-34	month and year - information complete	completed	15	1237	14	67	2	all woman sample	106	20	20	gambela	rural		2	2603		2602			1	434	selected	woman selected and interviewed	amarigna	amarigna	amarigna	yes	gambela	rural		always
106 160 1	ET7	106	160	1	106	25620	7	2008	1303	39644	3	1960	723	48	45-49	month and year - information complete	completed	15	1237	14	67	2	all woman sample	106	20	20	gambela	rural		2	2603		2602				434	selected	woman not selected	amarigna	amarigna	amarigna	yes	gambela	rural		11	town (rural areas)	gambela
106 230 2	ET7	106	230	2	106	25620	7	2008	1303	39643	4	1979	952	29	25-29	month and year - information complete	completed	14	1237	14	67	2	all woman sample	106	20	20	gambela	rural		2	2604		2602			1	434	selected	woman selected and interviewed	amarigna	amarigna	amarigna	yes	gambela	rural		always
106 260 2	ET7	106	260	2	106	25620	7	2008	1303	39642	11	1962	755	45	45-49	month and year - information complete	completed	13	1237	14	67	2	all woman sample	106	20	20	gambela	rural		2	2604		2602			1	434	selected	woman not selected	amarigna	amarigna	amarigna	yes	gambela	rural		always
106 271 2	ET7	106	271	2	106	25620	7	2008	1303	39649	11	1980	971	27	25-29	month and year - information complete	completed	20	1237	14	67	2	all woman sample	106	20	20	gambela	rural		2	2605		2602			husband not in household	434	selected	woman not selected	amarigna	amarigna	agewigna/awi	yes	gambela	rural		always
106 271 4	ET7	106	271	4	106	25620	7	2008	1303	39649	2	1988	1058	20	20-24	month and year - information complete	completed	20	1237	14	67	2	all woman sample	106	20	20	gambela	rural		1	2603		2602			husband not in household	434	selected	woman not selected	amarigna	amarigna	agnwakigna	yes	gambela	rural		always
106 278 2	ET7	106	278	2	106	25620	7	2008	1303	39642	8	1969	836	38	35-39	month and year - information complete	completed	13	1237	14	67	2	all woman sample	106	20	20	gambela	rural		3	2605		2602			1	434	selected	woman selected and interviewed	amarigna	amarigna	amarigna	yes	gambela	rural		always
106 278 3	ET7	106	278	3	106	25620	7	2008	1303	39642	3	1990	1083	18	15-19	month and year - information complete	completed	13	1237	14	67	2	all woman sample	106	20	20	gambela	rural		2	2605		2602			husband not in household	434	selected	woman not selected	amarigna	amarigna	amarigna	yes	gambela	rural		always
106 289 1	ET7	106	289	1	106	25620	7	2008	1303	39642	5	1971	857	37	35-39	age - year/month imputed	completed	13	1237	14	67	2	all woman sample	106	20	20	gambela	rural		1	2605		2602			husband not in household	434	selected	woman not selected	amarigna	amarigna	amarigna	yes	gambela	rural		always
106 335 2	ET7	106	335	2	106	25620	7	2008	1303	39642	5	1975	905	33	30-34	month and year - information complete	completed	13	1237	14	67	2	all woman sample	106	20	20	gambela	rural		1	2604		2602			1	434	selected	woman not selected	amarigna	amarigna	amarigna	no	gambela	rural		always
106 385 2	ET7	106	385	2	106	25620	7	2008	1303	39649	6	1982	990	26	25-29	month and year - information complete	completed	20	1237	14	67	2	all woman sample	106	20	20	gambela	rural		2	2603		2602			husband not in household	434	selected	woman not selected	amarigna	amarigna	agnwakigna	yes	gambela	rural		always
106 386 3	ET7	106	386	3	106	25620	7	2008	1303	39651	11	1991	1103	16	15-19	month and year - information complete	completed	22	1237	14	67	2	all woman sample	106	20	20	gambela	rural		2	2602		2602			husband not in household	434	selected	woman not selected	amarigna	amarigna	amarigna	yes	gambela	rural		always
106 432 2	ET7	106	432	2	106	25620	7	2008	1303	39649	6	1981	978	27	25-29	month and year - information complete	completed	20	1237	14	67	2	all woman sample	106	20	20	gambela	rural		2	2604		2602			husband not in household	434	selected	woman selected and interviewed	amarigna	amarigna	agnwakigna	yes	gambela	rural		always
106 448 1	ET7	106	448	1	106	25620	7	2008	1303	39648	2	1977	926	31	30-34	month and year - information complete	completed	19	1237	14	67	2	all woman sample	106	20	20	gambela	rural		1	2603		2602			husband not in household	434	selected	woman not selected	amarigna	amarigna	agnwakigna	yes	gambela	rural		always
106 473 2	ET7	106	473	2	106	25620	7	2008	1303	39649	9	1970	849	37	35-39	month and year - information complete	completed	20	1237	14	67	2	all woman sample	106	20	20	gambela	rural		3	2604		2602			1	434	selected	woman not selected	amarigna	amarigna	agnwakigna	yes	gambela	rural		always
106 484 2	ET7	106	484	2	106	25620	7	2008	1303	39643	5	1971	857	37	35-39	month and year - information complete	completed	14	1237	14	67	2	all woman sample	106	20	20	gambela	rural		3	2604		2602			1	434	selected	woman selected and interviewed	amarigna	amarigna	amarigna	yes	gambela	rural		always
106 484 4	ET7	106	484	4	106	25620	7	2008	1303	39642	2	1983	998	25	25-29	month and year - information complete	completed	13	1237	14	67	2	all woman sample	106	20	20	gambela	rural		2	2604		2602			husband not in household	434	selected	woman not selected	amarigna	amarigna	amarigna	yes	gambela	rural		2	city (urban areas)	gambela
114 6 9	ET7	114	6	9	114	52120	7	2008	1303	39637	2	1984	1010	24	20-24	month and year - information complete	completed	8	1237	14	67	2	all woman sample	114	19	19	gambela	urban		1	2406		2402			8	458	selected	woman selected and interviewed	amarigna	amarigna	amarigna	yes	gambela	urban		2	town (rural areas)	gambela
114 13 2	ET7	114	13	2	114	52120	7	2008	1303	39638	4	1988	1060	20	20-24	month and year - information complete	completed	9	1237	14	67	2	all woman sample	114	19	19	gambela	urban		1	2402		2402			1	458	selected	woman selected and interviewed	amarigna	amarigna	amarigna	no	gambela	urban		3	town (rural areas)	outside of ethiopia
114 20 4	ET7	114	20	4	114	52120	7	2008	1303	39637	4	1988	1060	20	20-24	month and year - information complete	completed	8	1237	14	67	2	all woman sample	114	19	19	gambela	urban		1	2405		2402			2	458	selected	woman selected and interviewed	amarigna	amarigna	amarigna	yes	gambela	urban		13	town (rural areas)	gambela
114 20 7	ET7	114	20	7	114	52120	7	2008	1303	39639	5	1982	989	26	25-29	month and year - information complete	completed	10	1237	14	67	2	all woman sample	114	19	19	gambela	urban		1	2405		2402			husband not in household	458	selected	woman not selected	amarigna	amarigna	english	yes	gambela	urban		1	city (urban areas)	outside of ethiopia
114 41 2	ET7	114	41	2	114	52120	7	2008	1303	39638	3	1988	1059	20	20-24	year and age - month imputed	completed	9	1237	14	67	2	all woman sample	114	19	19	gambela	urban		2	2402		2402				458	selected	woman not selected	amarigna	amarigna	amarigna	no	gambela	urban		3	town (rural areas)	oromia
114 41 3	ET7	114	41	3	114	52120	7	2008	1303	39638	2	1988	1058	20	20-24	year and age - month imputed	completed	9	1237	14	67	2	all woman sample	114	19	19	gambela	urban		1	2402		2402			husband not in household	458	selected	woman not selected	amarigna	amarigna	amarigna	no	gambela	urban		5	town (rural areas)	oromia
114 48 2	ET7	114	48	2	114	52120	7	2008	1303	39641	4	1980	964	28	25-29	age - year/month imputed	completed	12	1237	14	67	2	all woman sample	114	19	19	gambela	urban		2	2403		2402			1	458	selected	woman not selected	amarigna	amarigna	amarigna	yes	gambela	urban		10	town (rural areas)	gambela
114 52 1	ET7	114	52	1	114	52120	7	2008	1303	39639	7	1968	823	40	40-44	year and age - month imputed	completed	10	1237	14	67	2	all woman sample	114	19	19	gambela	urban		2	2403		2402			husband not in household	458	selected	woman selected and interviewed	amarigna	amarigna	amarigna	no	gambela	urban		20	town (rural areas)	gambela
114 74 1	ET7	114	74	1	114	52120	7	2008	1303	39637	6	1978	942	30	30-34	year and age - month imputed	completed	8	1237	14	67	2	all woman sample	114	19	19	gambela	urban		1	2402		2402			husband not in household	458	selected	woman not selected	amarigna	amarigna	amarigna	no	gambela	urban		always
114 91 1	ET7	114	91	1	114	52120	7	2008	1303	39638	1	1981	973	27	25-29	month and year - information complete	completed	9	1237	14	67	2	all woman sample	114	19	19	gambela	urban		1	2406		2402			husband not in household	458	selected	woman selected and interviewed	amarigna	amarigna	amarigna	yes	gambela	urban		always
114 165 2	ET7	114	165	2	114	52120	7	2008	1303	39643	5	1968	821	40	40-44	age - year/month imputed	completed	14	1237	14	67	2	all woman sample	114	19	19	gambela	urban		3	2403		2402			1	458	selected	woman not selected	amarigna	amarigna	amarigna	yes	gambela	urban		25	town (rural areas)	gambela
114 201 2	ET7	114	201	2	114	52120	7	2008	1303	39637	12	1984	1020	23	20-24	month and year - information complete	completed	8	1237	14	67	2	all woman sample	114	19	19	gambela	urban		1	2406		2402			1	458	selected	woman not selected	amarigna	amarigna	amarigna	yes	gambela	urban		8	city (urban areas)	gambela
114 225 1	ET7	114	225	1	114	52120	7	2008	1303	39640	1	1980	961	28	25-29	month and year - information complete	completed	11	1237	14	67	2	all woman sample	114	19	19	gambela	urban		1	2405		2402			husband not in household	458	selected	woman not selected	amarigna	amarigna	amarigna	no	gambela	urban		2	city (urban areas)	outside of ethiopia
114 225 2	ET7	114	225	2	114	52120	7	2008	1303	39638	8	1985	1028	22	20-24	month and year - information complete	completed	9	1237	14	67	2	all woman sample	114	19	19	gambela	urban		1	2405		2402			husband not in household	458	selected	woman selected and interviewed	amarigna	amarigna	amarigna	no	gambela	urban		8	city (urban areas)	oromia
114 242 1	ET7	114	242	1	114	52120	7	2008	1303	39640	12	1970	852	37	35-39	age - year/month imputed	completed	11	1237	14	67	2	all woman sample	114	19	19	gambela	urban		1	2406		2402			husband not in household	458	selected	woman not selected	amarigna	amarigna	amarigna	yes	gambela	urban		7	city (urban areas)	outside of ethiopia
114 242 10	ET7	114	242	10	114	52120	7	2008	1303	39641	6	1982	990	26	25-29	year and age - month imputed	completed	12	1237	14	67	2	all woman sample	114	19	19	gambela	urban		4	2403		2402			husband not in household	458	selected	woman not selected	amarigna	amarigna	amarigna	yes	gambela	urban		6	city (urban areas)	outside of ethiopia
114 272 1	ET7	114	272	1	114	52120	7	2008	1303	39641	7	1983	1003	25	25-29	month and year - information complete	completed	12	1237	14	67	2	all woman sample	114	19	19	gambela	urban		1	2406		2402			husband not in household	458	selected	woman not selected	amarigna	amarigna	amarigna	yes	gambela	urban		always
114 272 5	ET7	114	272	5	114	52120	7	2008	1303	39642	1	1983	997	25	25-29	month and year - information complete	completed	13	1237	14	67	2	all woman sample	114	19	19	gambela	urban		2	2406		2402			husband not in household	458	selected	woman not selected	amarigna	amarigna	amarigna	yes	gambela	urban		2	city (urban areas)	outside of ethiopia
114 319 1	ET7	114	319	1	114	52120	7	2008	1303	39641	1	1983	997	25	25-29	year and age - month imputed	completed	12	1237	14	67	2	all woman sample	114	19	19	gambela	urban		2	2405		2402			husband not in household	458	selected	woman not selected	amarigna	amarigna	amarigna	yes	gambela	urban		12	town (rural areas)	gambela
114 346 2	ET7	114	346	2	114	52120	7	2008	1303	39637	4	1980	964	28	25-29	year and age - month imputed	completed	8	1237	14	67	2	all woman sample	114	19	19	gambela	urban		1	2406		2402			1	458	selected	woman selected and interviewed	amarigna	amarigna	amarigna	no	gambela	urban		4	city (urban areas)	addis ababa
114 350 2	ET7	114	350	2	114	52120	7	2008	1303	39646	2	1985	1022	23	20-24	month and year - information complete	completed	17	1237	14	67	2	all woman sample	114	19	19	gambela	urban		1	2403		2402			husband not in household	458	selected	woman not selected	amarigna	amarigna	amarigna	yes	gambela	urban		23	town (rural areas)	gambela
114 369 1	ET7	114	369	1	114	52120	7	2008	1303	39637	7	1983	1003	25	25-29	year and age - month imputed	completed	8	1237	14	67	2	all woman sample	114	19	19	gambela	urban		4	2402		2402			husband not in household	458	selected	woman selected and interviewed	amarigna	amarigna	amarigna	no	gambela	urban		always
114 381 2	ET7	114	381	2	114	52120	7	2008	1303	39641	8	1977	932	30	30-34	month and year - information complete	completed	12	1237	14	67	2	all woman sample	114	19	19	gambela	urban		1	2405		2402			1	458	selected	woman not selected	amarigna	amarigna	amarigna	yes	gambela	urban		3	town (rural areas)	gambela
114 381 4	ET7	114	381	4	114	52120	7	2008	1303	39641	5	1992	1109	16	15-19	month and year - information complete	completed	12	1237	14	67	2	all woman sample	114	19	19	gambela	urban		1	2405		2402			husband not in household	458	selected	woman not selected	amarigna	amarigna	amarigna	yes	gambela	urban		2	city (urban areas)	addis ababa
114 413 2	ET7	114	413	2	114	52120	7	2008	1303	39639	12	1987	1056	20	20-24	age - year/month imputed	completed	10	1237	14	67	2	all woman sample	114	19	19	gambela	urban		3	2406		2402			husband not in household	458	selected	woman selected and interviewed	amarigna	amarigna	amarigna	yes	gambela	urban		always
114 414 1	ET7	114	414	1	114	52120	7	2008	1303	39640	6	1988	1062	20	20-24	year and age - month imputed	completed	11	1237	14	67	2	all woman sample	114	19	19	gambela	urban		1	2406		2402			husband not in household	458	selected	woman selected and interviewed	amarigna	amarigna	amarigna	yes	gambela	urban		20	city (urban areas)	gambela
116 2 2	ET7	116	2	2	116	311202	8	2008	1304	39668	3	1983	999	25	25-29	year and age - month imputed	completed	8	1237	13	68	2	all woman sample	116	13	13	somali	rural		2	1603		1602			1	1514	selected	woman not selected	amarigna	somaligna	somaligna	yes	somali	rural		always
116 15 2	ET7	116	15	2	116	311202	8	2008	1304	39670	6	1980	966	28	25-29	year and age - month imputed	completed	10	1237	13	68	2	all woman sample	116	13	13	somali	rural		1	1605		1602			1	1514	selected	woman not selected	amarigna	somaligna	somaligna	yes	somali	rural		13	town (rural areas)	somali
116 29 2	ET7	116	29	2	116	311202	8	2008	1304	39670	8	1985	1028	23	20-24	year and age - month imputed	completed	10	1237	13	68	2	all woman sample	116	13	13	somali	rural		2	1603		1602			1	1514	selected	woman not selected	amarigna	somaligna	somaligna	yes	somali	rural		always
116 80 1	ET7	116	80	1	116	311202	8	2008	1304	39669	4	1978	940	30	30-34	year and age - month imputed	completed	9	1237	13	68	2	all woman sample	116	13	13	somali	rural		1	1605		1602			2	1514	selected	woman not selected	amarigna	somaligna	somaligna	yes	somali	rural		7	town (rural areas)	somali
116 110 2	ET7	116	110	2	116	311202	8	2008	1304	39667	5	1986	1037	22	20-24	year and age - month imputed	completed	7	1237	13	68	2	all woman sample	116	13	13	somali	rural		2	1604		1602			1	1514	selected	woman not selected	amarigna	somaligna	somaligna	yes	somali	rural		always
116 117 2	ET7	116	117	2	116	311202	8	2008	1304	39667	5	1986	1037	22	20-24	month and year - information complete	completed	7	1237	13	68	2	all woman sample	116	13	13	somali	rural		1	1602		1602			1	1514	selected	woman not selected	amarigna	somaligna	somaligna	yes	somali	rural		always
116 122 1	ET7	116	122	1	116	311202	8	2008	1304	39667	7	1973	883	35	35-39	year and age - month imputed	completed	7	1237	13	68	2	all woman sample	116	13	13	somali	rural		3	1604		1602			husband not in household	1514	selected	woman selected and interviewed	amarigna	somaligna	somaligna	yes	somali	rural		always
116 130 2	ET7	116	130	2	116	311202	8	2008	1304	39669	3	1980	963	28	25-29	year and age - month imputed	completed	9	1237	13	68	2	all woman sample	116	13	13	somali	rural		3	1605		1602			1	1514	selected	woman selected and interviewed	amarigna	somaligna	somaligna	yes	somali	rural		5	town (rural areas)	somali
116 247 2	ET7	116	247	2	116	311202	8	2008	1304	39669	3	1980	963	28	25-29	year and age - month imputed	completed	9	1237	13	68	2	all woman sample	116	13	13	somali	rural		1	1605		1602			1	1514	selected	woman selected and interviewed	amarigna	somaligna	somaligna	yes	somali	rural		8	town (rural areas)	somali
116 247 6	ET7	116	247	6	116	311202	8	2008	1304	39667	4	1988	1060	20	20-24	year and age - month imputed	completed	7	1237	13	68	2	all woman sample	116	13	13	somali	rural		1	1605		1602			husband not in household	1514	selected	woman not selected	amarigna	somaligna	somaligna	yes	somali	rural		0	town (rural areas)	somali
116 289 2	ET7	116	289	2	116	311202	8	2008	1304	39668	3	1978	939	30	30-34	month and year - information complete	completed	8	1237	13	68	2	all woman sample	116	13	13	somali	rural		2	1602		1602			1	1514	selected	woman selected and interviewed	amarigna	somaligna	somaligna	yes	somali	rural		always
116 301 2	ET7	116	301	2	116	311202	8	2008	1304	39668	8	1982	992	26	25-29	year and age - month imputed	completed	8	1237	13	68	2	all woman sample	116	13	13	somali	rural		3	1603		1602			1	1514	selected	woman selected and interviewed	amarigna	somaligna	somaligna	yes	somali	rural		6	town (rural areas)	somali
116 383 2	ET7	116	383	2	116	311202	8	2008	1304	39668	2	1968	818	40	40-44	year and age - month imputed	completed	8	1237	13	68	2	all woman sample	116	13	13	somali	rural		2	1603		1602			1	1514	selected	woman not selected	amarigna	somaligna	somaligna	yes	somali	rural		22	city (urban areas)	somali
116 400 2	ET7	116	400	2	116	311202	8	2008	1304	39669	8	1968	824	40	40-44	year and age - month imputed	completed	9	1237	13	68	2	all woman sample	116	13	13	somali	rural		1	1605		1602			1	1514	selected	woman not selected	amarigna	somaligna	somaligna	yes	somali	rural		always
116 405 2	ET7	116	405	2	116	311202	8	2008	1304	39670	8	1973	884	35	35-39	year and age - month imputed	completed	10	1237	13	68	2	all woman sample	116	13	13	somali	rural		2	1605		1602			1	1514	selected	woman not selected	amarigna	somaligna	somaligna	yes	somali	rural		always
116 419 2	ET7	116	419	2	116	311202	8	2008	1304	39669	1	1988	1057	20	20-24	year and age - month imputed	completed	9	1237	13	68	2	all woman sample	116	13	13	somali	rural		2	1605		1602			1	1514	selected	woman selected and interviewed	amarigna	somaligna	somaligna	yes	somali	rural		3	town (rural areas)	somali
116 474 1	ET7	116	474	1	116	311202	8	2008	1304	39667	5	1968	821	40	40-44	year and age - month imputed	completed	7	1237	13	68	2	all woman sample	116	13	13	somali	rural		1	1604		1602			2	1514	selected	woman not selected	amarigna	somaligna	somaligna	yes	somali	rural		17	town (rural areas)	somali
117 99 1	ET7	117	99	1	117	95886	7	2008	1303	39646	2	1986	1034	22	20-24	month and year - information complete	completed	17	1237	14	67	2	all woman sample	117	4	4	afar	rural		1	503		502			husband not in household	2082	selected	woman not selected	amarigna	afarigna	afarigna	yes	afar	rural		always
117 130 2	ET7	117	130	2	117	95886	7	2008	1303	39646	2	1959	710	49	45-49	month and year - information complete	completed	17	1237	14	67	2	all woman sample	117	4	4	afar	rural		5	502		502			1	2082	selected	woman not selected	amarigna	afarigna	amarigna	yes	afar	rural		always
117 152 1	ET7	117	152	1	117	95886	7	2008	1303	39646	2	1988	1058	20	20-24	month and year - information complete	completed	17	1237	14	67	2	all woman sample	117	4	4	afar	rural		1	505		502				2082	selected	woman not selected	amarigna	amarigna	afarigna	yes	afar	rural		always
117 180 2	ET7	117	180	2	117	95886	7	2008	1303	39647	3	1976	915	32	30-34	month and year - information complete	completed	18	1237	14	67	2	all woman sample	117	4	4	afar	rural		1	506		502			1	2082	selected	woman selected, but privacy not possible	amarigna	afarigna	afarigna	yes	afar	rural		14	town (rural areas)	afar
117 202 2	ET7	117	202	2	117	95886	7	2008	1303	39646	1	1979	949	29	25-29	month and year - information complete	completed	17	1237	14	67	2	all woman sample	117	4	4	afar	rural		2	503		502			1	2082	selected	woman not selected	amarigna	afarigna	afarigna	yes	afar	rural		always
117 378 1	ET7	117	378	1	117	95886	7	2008	1303	39646	5	1988	1061	20	20-24	month and year - information complete	completed	17	1237	14	67	2	all woman sample	117	4	4	afar	rural		1	505		502			husband not in household	2082	selected	woman selected and interviewed	amarigna	amarigna	afarigna	yes	afar	rural		always
117 412 1	ET7	117	412	1	117	95886	7	2008	1303	39646	3	1983	999	25	25-29	year and age - month imputed	completed	17	1237	14	67	2	all woman sample	117	4	4	afar	rural		1	505		502			husband not in household	2082	selected	woman selected and interviewed	amarigna	amarigna	afarigna	yes	afar	rural		always
117 455 2	ET7	117	455	2	117	95886	7	2008	1303	39646	7	1978	943	30	30-34	month and year - information complete	completed	17	1237	14	67	2	all woman sample	117	4	4	afar	rural		1	503		502			1	2082	selected	woman not selected	amarigna	afarigna	afarigna	yes	afar	rural		always
117 459 2	ET7	117	459	2	117	95886	7	2008	1303	39646	3	1978	939	30	30-34	month and year - information complete	completed	17	1237	14	67	2	all woman sample	117	4	4	afar	rural		1	503		502			1	2082	selected	woman selected, but privacy not possible	amarigna	afarigna	afarigna	yes	afar	rural		always
124 15 2	ET7	124	15	2	124	98954	7	2008	1303	39659	9	1979	957	28	25-29	month and year - information complete	completed	30	1237	14	67	2	all woman sample	124	15	15	benishangul	rural		1	1903		1902			1	988	selected	woman not selected	amarigna	oromigna	oromigna	no	benishangul	rural		12	town (rural areas)	oromia
124 40 2	ET7	124	40	2	124	98954	7	2008	1303	39659	1	1969	829	39	35-39	month and year - information complete	completed	30	1237	14	67	2	all woman sample	124	15	15	benishangul	rural		1	1905		1902			1	988	selected	woman not selected	amarigna	amarigna	oromigna	yes	benishangul	rural		7	town (rural areas)	benishangul-gumuz
124 81 2	ET7	124	81	2	124	98954	7	2008	1303	39660	4	1961	736	47	45-49	month and year - information complete	completed	31	1237	14	67	2	all woman sample	124	15	15	benishangul	rural		1	1905		1902			1	988	selected	woman selected and interviewed	amarigna	amarigna	oromigna	yes	benishangul	rural		25	town (rural areas)	oromia
124 106 2	ET7	124	106	2	124	98954	7	2008	1303	39658	3	1966	795	42	40-44	month and year - information complete	completed	29	1237	14	67	2	all woman sample	124	15	15	benishangul	rural		2	1905		1902			1	988	selected	woman selected and interviewed	amarigna	amarigna	oromigna	yes	benishangul	rural		25	town (rural areas)	oromia
124 144 2	ET7	124	144	2	124	98954	7	2008	1303	39659	5	1973	881	35	35-39	month and year - information complete	completed	30	1237	14	67	2	all woman sample	124	15	15	benishangul	rural		1	1902		1902			1	988	selected	woman selected and interviewed	amarigna	amarigna	oromigna	yes	benishangul	rural		10	town (rural areas)	oromia
124 179 1	ET7	124	179	1	124	98954	7	2008	1303	39659	5	1983	1001	25	25-29	month and year - information complete	completed	30	1237	14	67	2	all woman sample	124	15	15	benishangul	rural		1	1902		1902				988	selected	woman not selected	amarigna	amarigna	oromigna	yes	benishangul	rural		always
124 205 2	ET7	124	205	2	124	98954	7	2008	1303	39659	6	1978	942	30	30-34	month and year - information complete	completed	30	1237	14	67	2	all woman sample	124	15	15	benishangul	rural		1	1902		1902			1	988	selected	woman not selected	amarigna	amarigna	oromigna	yes	benishangul	rural		13	town (rural areas)	oromia
124 205 5	ET7	124	205	5	124	98954	7	2008	1303	39659	11	1987	1055	20	20-24	month and year - information complete	completed	30	1237	14	67	2	all woman sample	124	15	15	benishangul	rural		1	1902		1902				988	selected	woman not selected	amarigna	amarigna	oromigna	yes	benishangul	rural		always
124 244 2	ET7	124	244	2	124	98954	7	2008	1303	39659	3	1983	999	25	25-29	month and year - information complete	completed	30	1237	14	67	2	all woman sample	124	15	15	benishangul	rural		4	1905		1902			1	988	selected	woman not selected	amarigna	amarigna	oromigna	yes	benishangul	rural		8	town (rural areas)	oromia
124 253 2	ET7	124	253	2	124	98954	8	2008	1304	39661	2	1973	878	35	35-39	month and year - information complete	completed	1	1237	13	68	2	all woman sample	124	15	15	benishangul	rural		3	1902		1902			1	988	selected	woman not selected	amarigna	amarigna	oromigna	yes	benishangul	rural		always
124 320 1	ET7	124	320	1	124	98954	7	2008	1303	39659	1	1970	841	38	35-39	month and year - information complete	completed	30	1237	14	67	2	all woman sample	124	15	15	benishangul	rural		1	1903		1902				988	selected	woman not selected	amarigna	oromigna	oromigna	no	benishangul	rural		20	town (rural areas)	oromia
124 320 2	ET7	124	320	2	124	98954	7	2008	1303	39660	3	1990	1083	18	15-19	month and year - information complete	completed	31	1237	14	67	2	all woman sample	124	15	15	benishangul	rural		1	1903		1902				988	selected	woman not selected	amarigna	oromigna	oromigna	yes	benishangul	rural		always
124 344 2	ET7	124	344	2	124	98954	7	2008	1303	39658	2	1982	986	26	25-29	month and year - information complete	completed	29	1237	14	67	2	all woman sample	124	15	15	benishangul	rural		2	1902		1902			1	988	selected	woman selected and interviewed	amarigna	amarigna	oromigna	yes	benishangul	rural		17	town (rural areas)	oromia
124 420 3	ET7	124	420	3	124	98954	7	2008	1303	39659	10	1986	1042	21	20-24	month and year - information complete	completed	30	1237	14	67	2	all woman sample	124	15	15	benishangul	rural		1	1902		1902				988	selected	woman selected and interviewed	amarigna	amarigna	oromigna	yes	benishangul	rural		always
124 424 2	ET7	124	424	2	124	98954	7	2008	1303	39659	2	1984	1010	24	20-24	month and year - information complete	completed	30	1237	14	67	2	all woman sample	124	15	15	benishangul	rural		1	1905		1902			1	988	selected	woman not selected	amarigna	amarigna	oromigna	yes	benishangul	rural		always
124 424 11	ET7	124	424	11	124	98954	8	2008	1304	39661	2	1978	938	30	30-34	month and year - information complete	completed	1	1237	13	68	2	all woman sample	124	15	15	benishangul	rural		1	1905		1902			1	988	selected	woman not selected	amarigna	amarigna	gumuzigna/bangagna	yes	benishangul	rural		always
124 435 2	ET7	124	435	2	124	98954	8	2008	1304	39661	5	1971	857	37	35-39	month and year - information complete	completed	1	1237	13	68	2	all woman sample	124	15	15	benishangul	rural		1	1902		1902			1	988	selected	woman not selected	amarigna	amarigna	oromigna	yes	benishangul	rural		20	town (rural areas)	oromia
124 437 2	ET7	124	437	2	124	98954	7	2008	1303	39658	3	1963	759	45	45-49	month and year - information complete	completed	29	1237	14	67	2	all woman sample	124	15	15	benishangul	rural		1	1902		1902			1	988	selected	woman not selected	amarigna	amarigna	oromigna	yes	benishangul	rural		15	town (rural areas)	benishangul-gumuz
124 457 2	ET7	124	457	2	124	98954	7	2008	1303	39659	6	1989	1074	19	15-19	month and year - information complete	completed	30	1237	14	67	2	all woman sample	124	15	15	benishangul	rural		1	1903		1902			1	988	selected	woman not selected	amarigna	oromigna	oromigna	no	benishangul	rural		5	town (rural areas)	oromia
127 70 1	ET7	127	70	1	127	212444	7	2008	1303	39653	2	1973	878	35	35-39	month and year - information complete	completed	24	1237	14	67	2	all woman sample	127	4	4	afar	rural		2	402		402			2	1119	selected	woman not selected	amarigna	afarigna	afarigna	yes	afar	rural		always
127 99 2	ET7	127	99	2	127	212444	7	2008	1303	39652	4	1984	1012	24	20-24	month and year - information complete	completed	23	1237	14	67	2	all woman sample	127	4	4	afar	rural		1	406		402			1	1119	selected	woman not selected	amarigna	afarigna	afarigna	yes	afar	rural		always
127 120 2	ET7	127	120	2	127	212444	7	2008	1303	39653	3	1968	819	40	40-44	month and year - information complete	completed	24	1237	14	67	2	all woman sample	127	4	4	afar	rural		5	405		402			1	1119	selected	woman not selected	amarigna	afarigna	amarigna	no	afar	rural		0	town (rural areas)	afar
127 127 2	ET7	127	127	2	127	212444	7	2008	1303	39652	2	1989	1070	19	15-19	month and year - information complete	completed	23	1237	14	67	2	all woman sample	127	4	4	afar	rural		1	405		402			1	1119	selected	woman selected and interviewed	amarigna	afarigna	amarigna	no	afar	rural		0	town (rural areas)	afar
127 176 1	ET7	127	176	1	127	212444	7	2008	1303	39652	4	1983	1000	25	25-29	month and year - information complete	completed	23	1237	14	67	2	all woman sample	127	4	4	afar	rural		1	403		402			husband not in household	1119	selected	woman not selected	amarigna	afarigna	afarigna	yes	afar	rural		always
127 238 2	ET7	127	238	2	127	212444	7	2008	1303	39653	2	1979	950	29	25-29	month and year - information complete	completed	24	1237	14	67	2	all woman sample	127	4	4	afar	rural		1	403		402			1	1119	selected	woman selected and interviewed	amarigna	afarigna	afarigna	yes	afar	rural		always
127 254 2	ET7	127	254	2	127	212444	7	2008	1303	39653	2	1985	1022	23	20-24	month and year - information complete	completed	24	1237	14	67	2	all woman sample	127	4	4	afar	rural		2	405		402			1	1119	selected	woman selected and interviewed	amarigna	afarigna	afarigna	no	afar	rural		always
127 281 1	ET7	127	281	1	127	212444	7	2008	1303	39653	2	1960	722	48	45-49	month and year - information complete	completed	24	1237	14	67	2	all woman sample	127	4	4	afar	rural		2	406		402				1119	selected	woman not selected	amarigna	afarigna	afarigna	yes	afar	rural		always
127 292 2	ET7	127	292	2	127	212444	7	2008	1303	39653	3	1974	891	34	30-34	month and year - information complete	completed	24	1237	14	67	2	all woman sample	127	4	4	afar	rural		1	406		402			1	1119	selected	woman selected and interviewed	amarigna	afarigna	afarigna	yes	afar	rural		always
127 304 2	ET7	127	304	2	127	212444	7	2008	1303	39654	4	1978	940	30	30-34	month and year - information complete	completed	25	1237	14	67	2	all woman sample	127	4	4	afar	rural		4	403		402			1	1119	selected	woman not selected	amarigna	afarigna	afarigna	yes	afar	rural		always
127 307 1	ET7	127	307	1	127	212444	7	2008	1303	39652	5	1984	1013	24	20-24	month and year - information complete	completed	23	1237	14	67	2	all woman sample	127	4	4	afar	rural		2	406		402			husband not in household	1119	selected	woman selected and interviewed	amarigna	afarigna	afarigna	yes	afar	rural		always
127 325 1	ET7	127	325	1	127	212444	7	2008	1303	39652	11	1989	1079	18	15-19	month and year - information complete	completed	23	1237	14	67	2	all woman sample	127	4	4	afar	rural		1	402		402				1119	selected	woman selected and interviewed	amarigna	afarigna	afarigna	yes	afar	rural		always
127 337 3	ET7	127	337	3	127	212444	7	2008	1303	39652	2	1992	1106	16	15-19	month and year - information complete	completed	23	1237	14	67	2	all woman sample	127	4	4	afar	rural		1	402		402			husband not in household	1119	selected	woman selected and interviewed	amarigna	afarigna	afarigna	yes	afar	rural		always
127 359 2	ET7	127	359	2	127	212444	7	2008	1303	39653	2	1970	842	38	35-39	month and year - information complete	completed	24	1237	14	67	2	all woman sample	127	4	4	afar	rural		2	406		402			1	1119	selected	woman not selected	amarigna	afarigna	afarigna	yes	afar	rural		always
127 366 1	ET7	127	366	1	127	212444	7	2008	1303	39650	2	1983	998	25	25-29	month and year - information complete	completed	21	1237	14	67	2	all woman sample	127	4	4	afar	rural		1	403		402			husband not in household	1119	selected	woman not selected	amarigna	afarigna	afarigna	yes	afar	rural		always
127 373 2	ET7	127	373	2	127	212444	7	2008	1303	39653	1	1971	853	37	35-39	month and year - information complete	completed	24	1237	14	67	2	all woman sample	127	4	4	afar	rural		1	403		402			1	1119	selected	woman not selected	amarigna	afarigna	afarigna	yes	afar	rural		always
127 377 2	ET7	127	377	2	127	212444	7	2008	1303	39652	4	1991	1096	17	15-19	month and year - information complete	completed	23	1237	14	67	2	all woman sample	127	4	4	afar	rural		1	406		402			1	1119	selected	woman selected and interviewed	amarigna	afarigna	afarigna	yes	afar	rural		always
127 390 1	ET7	127	390	1	127	212444	7	2008	1303	39653	3	1974	891	34	30-34	month and year - information complete	completed	24	1237	14	67	2	all woman sample	127	4	4	afar	rural		2	402		402				1119	selected	woman selected and interviewed	amarigna	afarigna	afarigna	yes	afar	rural		always
127 420 2	ET7	127	420	2	127	212444	7	2008	1303	39653	5	1986	1037	22	20-24	month and year - information complete	completed	24	1237	14	67	2	all woman sample	127	4	4	afar	rural		3	405		402			1	1119	selected	woman not selected	amarigna	afarigna	afarigna	no	afar	rural		always
127 422 1	ET7	127	422	1	127	212444	7	2008	1303	39652	7	1988	1063	20	20-24	month and year - information complete	completed	23	1237	14	67	2	all woman sample	127	4	4	afar	rural		1	403		402			husband not in household	1119	selected	woman not selected	amarigna	afarigna	afarigna	yes	afar	rural		always
127 428 2	ET7	127	428	2	127	212444	7	2008	1303	39652	3	1991	1095	17	15-19	month and year - information complete	completed	23	1237	14	67	2	all woman sample	127	4	4	afar	rural		1	403		402			1	1119	selected	woman selected and interviewed	amarigna	afarigna	afarigna	yes	afar	rural		always
127 436 2	ET7	127	436	2	127	212444	7	2008	1303	39654	5	1972	869	36	35-39	month and year - information complete	completed	25	1237	14	67	2	all woman sample	127	4	4	afar	rural		1	402		402			1	1119	selected	woman selected and interviewed	amarigna	afarigna	afarigna	yes	afar	rural		3	town (rural areas)	afar
130 3 1	ET7	130	3	1	130	126382	7	2008	1303	39653	6	1978	942	30	30-34	month and year - information complete	completed	24	1237	14	67	2	all woman sample	130	4	4	afar	rural		5	502		502			2	1308	selected	woman selected and interviewed	amarigna	afarigna	amarigna	yes	afar	rural		always
130 31 2	ET7	130	31	2	130	126382	7	2008	1303	39652	7	1962	751	46	45-49	month and year - information complete	completed	23	1237	14	67	2	all woman sample	130	4	4	afar	rural		1	506		502			1	1308	selected	woman not selected	amarigna	afarigna	amarigna	yes	afar	rural		always
130 53 1	ET7	130	53	1	130	126382	7	2008	1303	39654	5	1990	1085	18	15-19	month and year - information complete	completed	25	1237	14	67	2	all woman sample	130	4	4	afar	rural		1	503		502			husband not in household	1308	selected	woman selected and interviewed	amarigna	afarigna	afarigna	yes	afar	rural		always
130 70 2	ET7	130	70	2	130	126382	7	2008	1303	39651	6	1979	954	29	25-29	month and year - information complete	completed	22	1237	14	67	2	all woman sample	130	4	4	afar	rural		1	503		502			1	1308	selected	woman selected and interviewed	amarigna	afarigna	afarigna	yes	afar	rural		always
130 79 2	ET7	130	79	2	130	126382	7	2008	1303	39653	5	1977	929	31	30-34	month and year - information complete	completed	24	1237	14	67	2	all woman sample	130	4	4	afar	rural		2	502		502			1	1308	selected	woman not selected	amarigna	afarigna	amarigna	yes	afar	rural		always
130 113 2	ET7	130	113	2	130	126382	7	2008	1303	39653	4	1982	988	26	25-29	year and age - month imputed	completed	24	1237	14	67	2	all woman sample	130	4	4	afar	rural		1	505		502			1	1308	selected	woman not selected	amarigna	amarigna	afarigna	yes	afar	rural		always
130 156 2	ET7	130	156	2	130	126382	7	2008	1303	39653	3	1982	987	26	25-29	year and age - month imputed	completed	24	1237	14	67	2	all woman sample	130	4	4	afar	rural		1	505		502			1	1308	selected	woman not selected	amarigna	amarigna	afarigna	yes	afar	rural		always
130 209 2	ET7	130	209	2	130	126382	7	2008	1303	39652	4	1988	1060	20	20-24	year and age - month imputed	completed	23	1237	14	67	2	all woman sample	130	4	4	afar	rural		2	506		502			1	1308	selected	woman not selected	amarigna	afarigna	afarigna	yes	afar	rural		always
130 237 1	ET7	130	237	1	130	126382	7	2008	1303	39651	4	1985	1024	23	20-24	month and year - information complete	completed	22	1237	14	67	2	all woman sample	130	4	4	afar	rural		1	505		502				1308	selected	woman not selected	amarigna	amarigna	afarigna	yes	afar	rural		always
130 260 2	ET7	130	260	2	130	126382	7	2008	1303	39652	2	1968	818	40	40-44	year and age - month imputed	completed	23	1237	14	67	2	all woman sample	130	4	4	afar	rural		2	505		502			1	1308	selected	woman selected and interviewed	amarigna	amarigna	afarigna	yes	afar	rural		always
130 266 2	ET7	130	266	2	130	126382	7	2008	1303	39652	2	1961	734	47	45-49	month and year - information complete	completed	23	1237	14	67	2	all woman sample	130	4	4	afar	rural		1	503		502			1	1308	selected	woman selected, but privacy not possible	amarigna	afarigna	afarigna	yes	afar	rural		always
130 266 8	ET7	130	266	8	130	126382	7	2008	1303	39653	2	1988	1058	20	20-24	month and year - information complete	completed	24	1237	14	67	2	all woman sample	130	4	4	afar	rural		1	503		502			husband not in household	1308	selected	woman not selected	amarigna	amarigna	afarigna	yes	afar	rural		always
130 298 2	ET7	130	298	2	130	126382	7	2008	1303	39652	5	1968	821	40	40-44	month and year - information complete	completed	23	1237	14	67	2	all woman sample	130	4	4	afar	rural		1	505		502			1	1308	selected	woman not selected	amarigna	amarigna	afarigna	yes	afar	rural		always
130 298 3	ET7	130	298	3	130	126382	7	2008	1303	39652	4	1983	1000	25	25-29	year and age - month imputed	completed	23	1237	14	67	2	all woman sample	130	4	4	afar	rural		1	505		502				1308	selected	woman selected and interviewed	amarigna	amarigna	afarigna	yes	afar	rural		always
130 437 2	ET7	130	437	2	130	126382	7	2008	1303	39654	7	1973	883	35	35-39	year and age - month imputed	completed	25	1237	14	67	2	all woman sample	130	4	4	afar	rural		1	502		502			1	1308	selected	woman not selected	amarigna	afarigna	amarigna	yes	afar	rural		always
130 453 2	ET7	130	453	2	130	126382	7	2008	1303	39654	7	1974	895	34	30-34	month and year - information complete	completed	25	1237	14	67	2	all woman sample	130	4	4	afar	rural		3	505		502			1	1308	selected	woman not selected	amarigna	amarigna	amarigna	yes	afar	rural		always
130 479 2	ET7	130	479	2	130	126382	7	2008	1303	39653	10	1989	1078	18	15-19	year and age - month imputed	completed	24	1237	14	67	2	all woman sample	130	4	4	afar	rural		1	506		502			1	1308	selected	woman selected and interviewed	amarigna	afarigna	afarigna	yes	afar	rural		always
134 11 2	ET7	134	11	2	134	135795	7	2008	1303	39646	3	1980	963	28	25-29	month and year - information complete	completed	17	1237	14	67	2	all woman sample	134	4	4	afar	rural		2	403		402			1	624	selected	woman not selected	amarigna	afarigna	afarigna	yes	afar	rural		always
134 46 2	ET7	134	46	2	134	135795	7	2008	1303	39647	2	1985	1022	23	20-24	month and year - information complete	completed	18	1237	14	67	2	all woman sample	134	4	4	afar	rural		1	402		402			1	624	selected	woman not selected	amarigna	afarigna	afarigna	yes	afar	rural		always
134 108 2	ET7	134	108	2	134	135795	7	2008	1303	39645	3	1965	783	43	40-44	month and year - information complete	completed	16	1237	14	67	2	all woman sample	134	4	4	afar	rural		1	403		402			1	624	selected	woman not selected	amarigna	afarigna	afarigna	yes	afar	rural		always
134 108 3	ET7	134	108	3	134	135795	7	2008	1303	39645	2	1988	1058	20	20-24	month and year - information complete	completed	16	1237	14	67	2	all woman sample	134	4	4	afar	rural		1	403		402			husband not in household	624	selected	woman selected and interviewed	amarigna	afarigna	afarigna	yes	afar	rural		always
134 121 2	ET7	134	121	2	134	135795	7	2008	1303	39647	4	1988	1060	20	20-24	month and year - information complete	completed	18	1237	14	67	2	all woman sample	134	4	4	afar	rural		2	406		402			1	624	selected	woman selected and interviewed	amarigna	afarigna	afarigna	yes	afar	rural		always
134 129 2	ET7	134	129	2	134	135795	7	2008	1303	39646	2	1971	854	37	35-39	month and year - information complete	completed	17	1237	14	67	2	all woman sample	134	4	4	afar	rural		1	406		402			1	624	selected	woman not selected	amarigna	afarigna	afarigna	yes	afar	rural		always
134 148 1	ET7	134	148	1	134	135795	7	2008	1303	39646	7	1977	931	31	30-34	month and year - information complete	completed	17	1237	14	67	2	all woman sample	134	4	4	afar	rural		2	405		402			2	624	selected	woman not selected	amarigna	afarigna	afarigna	no	afar	rural		0	town (rural areas)	afar
134 201 2	ET7	134	201	2	134	135795	7	2008	1303	39645	2	1991	1094	17	15-19	month and year - information complete	completed	16	1237	14	67	2	all woman sample	134	4	4	afar	rural		1	403		402			1	624	selected	woman selected and interviewed	amarigna	afarigna	afarigna	yes	afar	rural		always
134 212 2	ET7	134	212	2	134	135795	7	2008	1303	39645	11	1982	995	25	25-29	month and year - information complete	completed	16	1237	14	67	2	all woman sample	134	4	4	afar	rural		1	405		402			1	624	selected	woman selected and interviewed	amarigna	afarigna	afarigna	no	afar	rural		0	town (rural areas)	afar
134 252 2	ET7	134	252	2	134	135795	7	2008	1303	39645	3	1986	1035	22	20-24	month and year - information complete	completed	16	1237	14	67	2	all woman sample	134	4	4	afar	rural		1	406		402			1	624	selected	woman selected and interviewed	amarigna	afarigna	afarigna	yes	afar	rural		always
134 282 1	ET7	134	282	1	134	135795	7	2008	1303	39646	4	1976	916	32	30-34	month and year - information complete	completed	17	1237	14	67	2	all woman sample	134	4	4	afar	rural		1	406		402				624	selected	woman not selected	amarigna	afarigna	afarigna	yes	afar	rural		always
134 290 1	ET7	134	290	1	134	135795	7	2008	1303	39646	5	1963	761	45	45-49	month and year - information complete	completed	17	1237	14	67	2	all woman sample	134	4	4	afar	rural		1	402		402			husband not in household	624	selected	woman not selected	amarigna	afarigna	afarigna	yes	afar	rural		always
134 352 2	ET7	134	352	2	134	135795	7	2008	1303	39646	2	1981	974	27	25-29	month and year - information complete	completed	17	1237	14	67	2	all woman sample	134	4	4	afar	rural		1	406		402			1	624	selected	woman not selected	amarigna	afarigna	afarigna	yes	afar	rural		always
134 421 2	ET7	134	421	2	134	135795	7	2008	1303	39645	11	1967	815	40	40-44	month and year - information complete	completed	16	1237	14	67	2	all woman sample	134	4	4	afar	rural		1	405		402			1	624	selected	woman selected and interviewed	amarigna	afarigna	afarigna	no	afar	rural		0	city (urban areas)	afar
134 455 4	ET7	134	455	4	134	135795	7	2008	1303	39645	5	1983	1001	25	25-29	month and year - information complete	completed	16	1237	14	67	2	all woman sample	134	4	4	afar	rural		1	406		402			husband not in household	624	selected	woman not selected	amarigna	afarigna	afarigna	yes	afar	rural		always
135 17 4	ET7	135	17	4	135	94466	8	2008	1304	39668	8	1988	1064	20	20-24	year and age - month imputed	completed	8	1237	13	68	2	all woman sample	135	4	4	afar	rural		2	606		602				567	selected	woman not selected	amarigna	afarigna	afarigna	yes	afar	rural		always
135 69 2	ET7	135	69	2	135	94466	8	2008	1304	39670	5	1988	1061	20	20-24	year and age - month imputed	completed	10	1237	13	68	2	all woman sample	135	4	4	afar	rural		2	606		602			1	567	selected	woman selected, but privacy not possible	amarigna	afarigna	afarigna	yes	afar	rural		always
135 95 1	ET7	135	95	1	135	94466	8	2008	1304	39668	8	1990	1088	18	15-19	year and age - month imputed	completed	8	1237	13	68	2	all woman sample	135	4	4	afar	rural		1	602		602			husband not in household	567	selected	woman not selected	amarigna	amarigna	amarigna	no	afar	rural		always
135 97 2	ET7	135	97	2	135	94466	8	2008	1304	39663	5	1977	929	31	30-34	month and year - information complete	completed	3	1237	13	68	2	all woman sample	135	4	4	afar	rural		1	605		602			1	567	selected	woman selected and interviewed	amarigna	amarigna	amarigna	yes	afar	rural		2	city (urban areas)	afar
135 133 2	ET7	135	133	2	135	94466	8	2008	1304	39666	4	1980	964	28	25-29	month and year - information complete	completed	6	1237	13	68	2	all woman sample	135	4	4	afar	rural		5	605		602			1	567	selected	woman not selected	amarigna	afarigna	afarigna	no	afar	rural		always
135 196 2	ET7	135	196	2	135	94466	8	2008	1304	39668	2	1984	1010	24	20-24	year and age - month imputed	completed	8	1237	13	68	2	all woman sample	135	4	4	afar	rural		1	603		602			1	567	selected	woman not selected	amarigna	other	afarigna	no	afar	rural		always
135 210 2	ET7	135	210	2	135	94466	8	2008	1304	39670	2	1988	1058	20	20-24	year and age - month imputed	completed	10	1237	13	68	2	all woman sample	135	4	4	afar	rural		1	602		602			1	567	selected	woman selected and interviewed	amarigna	afarigna	afarigna	yes	afar	rural		0	town (rural areas)	afar
135 235 2	ET7	135	235	2	135	94466	8	2008	1304	39669	10	1977	934	30	30-34	month and year - information complete	completed	9	1237	13	68	2	all woman sample	135	4	4	afar	rural		5	603		602			1	567	selected	woman selected and interviewed	amarigna	afarigna	afarigna	no	afar	rural		always
135 258 1	ET7	135	258	1	135	94466	8	2008	1304	39669	7	1969	835	39	35-39	year and age - month imputed	completed	9	1237	13	68	2	all woman sample	135	4	4	afar	rural		2	606		602			husband not in household	567	selected	woman not selected	amarigna	afarigna	afarigna	yes	afar	rural		always
135 258 9	ET7	135	258	9	135	94466	8	2008	1304	39668	2	1988	1058	20	20-24	year and age - month imputed	completed	8	1237	13	68	2	all woman sample	135	4	4	afar	rural		1	606		602			husband not in household	567	selected	woman not selected	amarigna	afarigna	afarigna	yes	afar	rural		always
135 285 1	ET7	135	285	1	135	94466	8	2008	1304	39670	3	1971	855	37	35-39	year and age - month imputed	completed	10	1237	13	68	2	all woman sample	135	4	4	afar	rural		3	603		602			11	567	selected	woman not selected	amarigna	afarigna	afarigna	no	afar	rural		always
135 285 2	ET7	135	285	2	135	94466	8	2008	1304	39669	6	1990	1086	18	15-19	year and age - month imputed	completed	9	1237	13	68	2	all woman sample	135	4	4	afar	rural		1	603		602			husband not in household	567	selected	woman selected and interviewed	amarigna	afarigna	afarigna	no	afar	rural		always
135 285 3	ET7	135	285	3	135	94466	8	2008	1304	39669	3	1992	1107	16	15-19	year and age - month imputed	completed	9	1237	13	68	2	all woman sample	135	4	4	afar	rural		1	603		602			husband not in household	567	selected	woman not selected	amarigna	afarigna	afarigna	no	afar	rural		always
135 288 2	ET7	135	288	2	135	94466	8	2008	1304	39664	8	1982	992	26	25-29	year and age - month imputed	completed	4	1237	13	68	2	all woman sample	135	4	4	afar	rural		3	605		602			1	567	selected	woman selected and interviewed	amarigna	afarigna	afarigna	no	afar	rural		always
135 292 1	ET7	135	292	1	135	94466	8	2008	1304	39669	11	1987	1055	20	20-24	month and year - information complete	completed	9	1237	13	68	2	all woman sample	135	4	4	afar	rural		2	603		602			husband not in household	567	selected	woman not selected	amarigna	afarigna	afarigna	no	afar	rural		always
135 322 1	ET7	135	322	1	135	94466	8	2008	1304	39668	2	1988	1058	20	20-24	year and age - month imputed	completed	8	1237	13	68	2	all woman sample	135	4	4	afar	rural		1	602		602			2	567	selected	woman not selected	amarigna	afarigna	afarigna	yes	afar	rural		always
135 323 2	ET7	135	323	2	135	94466	8	2008	1304	39670	7	1980	967	28	25-29	year and age - month imputed	completed	10	1237	13	68	2	all woman sample	135	4	4	afar	rural		2	606		602			1	567	selected	woman not selected	amarigna	afarigna	afarigna	yes	afar	rural		always
135 327 2	ET7	135	327	2	135	94466	8	2008	1304	39668	3	1988	1059	20	20-24	month and year - information complete	completed	8	1237	13	68	2	all woman sample	135	4	4	afar	rural		1	602		602			1	567	selected	woman not selected	amarigna	afarigna	afarigna	yes	afar	rural		0	town (rural areas)	afar
135 364 2	ET7	135	364	2	135	94466	8	2008	1304	39668	8	1970	848	38	35-39	year and age - month imputed	completed	8	1237	13	68	2	all woman sample	135	4	4	afar	rural		2	603		602			1	567	selected	woman selected and interviewed	amarigna	afarigna	afarigna	no	afar	rural		always
135 389 2	ET7	135	389	2	135	94466	8	2008	1304	39668	2	1987	1046	21	20-24	year and age - month imputed	completed	8	1237	13	68	2	all woman sample	135	4	4	afar	rural		1	603		602			1	567	selected	woman selected and interviewed	amarigna	afarigna	afarigna	no	afar	rural		always
135 396 1	ET7	135	396	1	135	94466	8	2008	1304	39668	7	1973	883	35	35-39	year and age - month imputed	completed	8	1237	13	68	2	all woman sample	135	4	4	afar	rural		3	603		602			2	567	selected	woman not selected	amarigna	afarigna	afarigna	no	afar	rural		always
135 398 1	ET7	135	398	1	135	94466	8	2008	1304	39669	4	1991	1096	17	15-19	month and year - information complete	completed	9	1237	13	68	2	all woman sample	135	4	4	afar	rural		1	602		602			2	567	selected	woman selected and interviewed	amarigna	afarigna	afarigna	yes	afar	rural		10	town (rural areas)	afar
135 423 2	ET7	135	423	2	135	94466	8	2008	1304	39663	7	1960	727	48	45-49	month and year - information complete	completed	3	1237	13	68	2	all woman sample	135	4	4	afar	rural		1	605		602			1	567	selected	woman selected and interviewed	amarigna	afarigna	afarigna	no	afar	rural		always
135 423 4	ET7	135	423	4	135	94466	8	2008	1304	39663	5	1985	1025	23	20-24	month and year - information complete	completed	3	1237	13	68	2	all woman sample	135	4	4	afar	rural		1	605		602			3	567	selected	woman not selected	amarigna	afarigna	afarigna	no	afar	rural		always
135 434 2	ET7	135	434	2	135	94466	8	2008	1304	39666	4	1983	1000	25	25-29	year and age - month imputed	completed	6	1237	13	68	2	all woman sample	135	4	4	afar	rural		5	605		602			1	567	selected	woman selected and interviewed	amarigna	afarigna	afarigna	no	afar	rural		always
135 439 2	ET7	135	439	2	135	94466	8	2008	1304	39668	1	1988	1057	20	20-24	year and age - month imputed	completed	8	1237	13	68	2	all woman sample	135	4	4	afar	rural		1	603		602			1	567	selected	woman selected and interviewed	amarigna	afarigna	afarigna	no	afar	rural		4	town (rural areas)	benishangul-gumuz
135 454 2	ET7	135	454	2	135	94466	8	2008	1304	39668	2	1983	998	25	25-29	year and age - month imputed	completed	8	1237	13	68	2	all woman sample	135	4	4	afar	rural		2	606		602			1	567	selected	woman not selected	amarigna	amarigna	afarigna	yes	afar	rural		always
137 52 2	ET7	137	52	2	137	85183	8	2008	1304	39691	8	1973	884	35	35-39	month and year - information complete	completed	31	1237	13	68	2	all woman sample	137	15	15	benishangul	rural		1	1806		1802			1	2555	selected	woman selected and interviewed	amarigna	amarigna	oromigna	yes	benishangul	rural		always
137 56 1	ET7	137	56	1	137	85183	8	2008	1304	39691	3	1963	759	45	45-49	month and year - information complete	completed	31	1237	13	68	2	all woman sample	137	15	15	benishangul	rural		1	1806		1802				2555	selected	woman not selected	amarigna	oromigna	amarigna	yes	benishangul	rural		always
137 123 2	ET7	137	123	2	137	85183	8	2008	1304	39691	8	1970	848	38	35-39	month and year - information complete	completed	31	1237	13	68	2	all woman sample	137	15	15	benishangul	rural		1	1805		1802			1	2555	selected	woman selected and interviewed	amarigna	amarigna	oromigna	yes	benishangul	rural		always
137 216 2	ET7	137	216	2	137	85183	8	2008	1304	39691	2	1986	1034	22	20-24	month and year - information complete	completed	31	1237	13	68	2	all woman sample	137	15	15	benishangul	rural		1	1804		1802			1	2555	selected	woman not selected	amarigna	amarigna	oromigna	yes	benishangul	rural		always
137 243 1	ET7	137	243	1	137	85183	9	2008	1305	39692	6	1976	918	32	30-34	month and year - information complete	completed	1	1237	12	69	2	all woman sample	137	15	15	benishangul	rural		3	1806		1802				2555	selected	woman selected and interviewed	amarigna	amarigna	amarigna	no	benishangul	rural		always
137 259 2	ET7	137	259	2	137	85183	8	2008	1304	39691	3	1966	795	42	40-44	month and year - information complete	completed	31	1237	13	68	2	all woman sample	137	15	15	benishangul	rural		1	1806		1802			1	2555	selected	woman selected and interviewed	amarigna	amarigna	oromigna	yes	benishangul	rural		always
137 341 2	ET7	137	341	2	137	85183	9	2008	1305	39692	4	1978	940	30	30-34	year and age - month imputed	completed	1	1237	12	69	2	all woman sample	137	15	15	benishangul	rural		1	1804		1802			1	2555	selected	woman not selected	amarigna	amarigna	shinashigna	yes	benishangul	rural		always
137 389 1	ET7	137	389	1	137	85183	8	2008	1304	39690	8	1978	944	30	30-34	month and year - information complete	completed	30	1237	13	68	2	all woman sample	137	15	15	benishangul	rural		1	1804		1802				2555	selected	woman not selected	amarigna	amarigna	amarigna	no	benishangul	rural		always
137 406 2	ET7	137	406	2	137	85183	8	2008	1304	39690	11	1972	875	35	35-39	month and year - information complete	completed	30	1237	13	68	2	all woman sample	137	15	15	benishangul	rural		2	1805		1802			1	2555	selected	woman not selected	amarigna	amarigna	oromigna	no	benishangul	rural		always
137 419 2	ET7	137	419	2	137	85183	8	2008	1304	39690	2	1973	878	35	35-39	month and year - information complete	completed	30	1237	13	68	2	all woman sample	137	15	15	benishangul	rural		1	1806		1802			1	2555	selected	woman selected and interviewed	amarigna	amarigna	shinashigna	no	benishangul	rural		always
137 444 2	ET7	137	444	2	137	85183	8	2008	1304	39691	2	1968	818	40	40-44	year and age - month imputed	completed	31	1237	13	68	2	all woman sample	137	15	15	benishangul	rural		2	1804		1802			1	2555	selected	woman not selected	amarigna	amarigna	oromigna	yes	benishangul	rural		always
137 448 2	ET7	137	448	2	137	85183	8	2008	1304	39690	1	1984	1009	24	20-24	month and year - information complete	completed	30	1237	13	68	2	all woman sample	137	15	15	benishangul	rural		1	1806		1802			1	2555	selected	woman not selected	amarigna	amarigna	oromigna	no	benishangul	rural		always
137 479 1	ET7	137	479	1	137	85183	8	2008	1304	39689	11	1984	1019	23	20-24	month and year - information complete	completed	29	1237	13	68	2	all woman sample	137	15	15	benishangul	rural		1	1805		1802				2555	selected	woman selected and interviewed	amarigna	amarigna	amarigna	no	benishangul	rural		5	city (urban areas)	benishangul-gumuz
137 485 2	ET7	137	485	2	137	85183	8	2008	1304	39691	1	1984	1009	24	20-24	month and year - information complete	completed	31	1237	13	68	2	all woman sample	137	15	15	benishangul	rural		1	1804		1802			1	2555	selected	woman selected and interviewed	amarigna	amarigna	oromigna	yes	benishangul	rural		always
138 12 2	ET7	138	12	2	138	290046	9	2008	1305	39702	3	1984	1011	24	20-24	month and year - information complete	completed	11	1237	12	69	2	all woman sample	138	13	13	somali	rural		2	1604		1602			1	249	selected	woman not selected	amarigna	somaligna	somaligna	yes	somali	rural		always
138 15 2	ET7	138	15	2	138	290046	9	2008	1305	39703	3	1985	1023	23	20-24	month and year - information complete	completed	12	1237	12	69	2	all woman sample	138	13	13	somali	rural		1	1604		1602			1	249	selected	woman not selected	amarigna	somaligna	somaligna	yes	somali	rural		8	town (rural areas)	somali
138 38 2	ET7	138	38	2	138	290046	9	2008	1305	39703	7	1978	943	30	30-34	year and age - month imputed	completed	12	1237	12	69	2	all woman sample	138	13	13	somali	rural		1	1605		1602			1	249	selected	woman selected and interviewed	amarigna	somaligna	somaligna	yes	somali	rural		always
138 198 2	ET7	138	198	2	138	290046	9	2008	1305	39703	7	1983	1003	25	25-29	month and year - information complete	completed	12	1237	12	69	2	all woman sample	138	13	13	somali	rural		1	1605		1602			1	249	selected	woman selected and interviewed	amarigna	somaligna	somaligna	yes	somali	rural		always
138 421 1	ET7	138	421	1	138	290046	9	2008	1305	39704	5	1983	1001	25	25-29	month and year - information complete	completed	13	1237	12	69	2	all woman sample	138	13	13	somali	rural		2	1603		1602			husband not in household	249	selected	woman selected and interviewed	amarigna	somaligna	somaligna	yes	somali	rural		always
138 423 2	ET7	138	423	2	138	290046	9	2008	1305	39703	7	1990	1087	18	15-19	month and year - information complete	completed	12	1237	12	69	2	all woman sample	138	13	13	somali	rural		1	1604		1602			1	249	selected	woman not selected	amarigna	somaligna	somaligna	yes	somali	rural		always
138 465 2	ET7	138	465	2	138	290046	9	2008	1305	39702	7	1988	1063	20	20-24	year and age - month imputed	completed	11	1237	12	69	2	all woman sample	138	13	13	somali	rural		1	1603		1602			1	249	selected	woman not selected	amarigna	somaligna	somaligna	yes	somali	rural		always
138 467 1	ET7	138	467	1	138	290046	9	2008	1305	39705	4	1963	760	45	45-49	month and year - information complete	completed	14	1237	12	69	2	all woman sample	138	13	13	somali	rural		2	1603		1602				249	selected	woman selected and interviewed	amarigna	somaligna	somaligna	yes	somali	rural		always
138 476 1	ET7	138	476	1	138	290046	9	2008	1305	39705	3	1959	711	49	45-49	month and year - information complete	completed	14	1237	12	69	2	all woman sample	138	13	13	somali	rural		1	1603		1602			2	249	selected	woman not selected	amarigna	somaligna	somaligna	yes	somali	rural		always
146 22 4	ET7	146	22	4	146	190030	7	2008	1303	39635	3	1992	1107	16	15-19	year and age - month imputed	completed	6	1237	14	67	2	all woman sample	146	13	13	somali	rural		1	1503		1502				419	selected	woman not selected	amarigna	somaligna	somaligna	no	somali	rural		always
146 210 2	ET7	146	210	2	146	190030	7	2008	1303	39634	4	1974	892	34	30-34	year and age - month imputed	completed	5	1237	14	67	2	all woman sample	146	13	13	somali	rural		2	1505		1502			1	419	selected	woman not selected	amarigna	somaligna	somaligna	yes	somali	rural		always
146 218 2	ET7	146	218	2	146	190030	7	2008	1303	39635	7	1983	1003	25	25-29	year and age - month imputed	completed	6	1237	14	67	2	all woman sample	146	13	13	somali	rural		3	1506		1502			1	419	selected	woman not selected	amarigna	somaligna	somaligna	no	somali	rural		10	town (rural areas)	somali
146 415 2	ET7	146	415	2	146	190030	7	2008	1303	39635	2	1979	950	29	25-29	year and age - month imputed	completed	6	1237	14	67	2	all woman sample	146	13	13	somali	rural		2	1506		1502			1	419	selected	woman not selected	amarigna	somaligna	somaligna	no	somali	rural		6	town (rural areas)	somali
150 25 1	ET7	150	25	1	150	108112	9	2008	1305	39692	1	1968	817	40	40-44	month and year - information complete	completed	1	1237	12	69	2	all woman sample	150	15	15	benishangul	rural		1	1902		1902				1638	selected	woman not selected	amarigna	amarigna	oromigna	yes	benishangul	rural		23	town (rural areas)	benishangul-gumuz
150 68 2	ET7	150	68	2	150	108112	8	2008	1304	39691	8	1983	1004	25	25-29	month and year - information complete	completed	31	1237	13	68	2	all woman sample	150	15	15	benishangul	rural		1	1902		1902			1	1638	selected	woman not selected	amarigna	amarigna	oromigna	no	benishangul	rural		5	town (rural areas)	amhara
150 86 2	ET7	150	86	2	150	108112	9	2008	1305	39692	3	1988	1059	20	20-24	month and year - information complete	completed	1	1237	12	69	2	all woman sample	150	15	15	benishangul	rural		1	1906		1902			1	1638	selected	woman selected and interviewed	amarigna	amarigna	oromigna	no	benishangul	rural		1	town (rural areas)	benishangul-gumuz
150 108 1	ET7	150	108	1	150	108112	9	2008	1305	39692	9	1963	765	45	45-49	month and year - information complete	completed	1	1237	12	69	2	all woman sample	150	15	15	benishangul	rural		1	1902		1902				1638	selected	woman selected and interviewed	amarigna	amarigna	oromigna	yes	benishangul	rural		25	town (rural areas)	benishangul-gumuz
150 157 1	ET7	150	157	1	150	108112	9	2008	1305	39692	4	1973	880	35	35-39	month and year - information complete	completed	1	1237	12	69	2	all woman sample	150	15	15	benishangul	rural		1	1905		1902			husband not in household	1638	selected	woman not selected	amarigna	amarigna	shinashigna	yes	benishangul	rural		18	town (rural areas)	benishangul-gumuz
150 282 2	ET7	150	282	2	150	108112	9	2008	1305	39692	3	1983	999	25	25-29	month and year - information complete	completed	1	1237	12	69	2	all woman sample	150	15	15	benishangul	rural		1	1903		1902			1	1638	selected	woman selected and interviewed	amarigna	oromigna	oromigna	yes	benishangul	rural		always
150 288 1	ET7	150	288	1	150	108112	8	2008	1304	39691	3	1974	891	34	30-34	month and year - information complete	completed	31	1237	13	68	2	all woman sample	150	15	15	benishangul	rural		1	1905		1902				1638	selected	woman selected and interviewed	amarigna	amarigna	oromigna	yes	benishangul	rural		17	town (rural areas)	benishangul-gumuz
150 318 2	ET7	150	318	2	150	108112	8	2008	1304	39691	2	1966	794	42	40-44	month and year - information complete	completed	31	1237	13	68	2	all woman sample	150	15	15	benishangul	rural		1	1905		1902			1	1638	selected	woman selected and interviewed	amarigna	amarigna	oromigna	yes	benishangul	rural		27	town (rural areas)	benishangul-gumuz
150 360 2	ET7	150	360	2	150	108112	8	2008	1304	39691	6	1988	1062	20	20-24	month and year - information complete	completed	31	1237	13	68	2	all woman sample	150	15	15	benishangul	rural		1	1902		1902			1	1638	selected	woman not selected	amarigna	amarigna	amarigna	no	benishangul	rural		13	town (rural areas)	amhara
150 458 2	ET7	150	458	2	150	108112	9	2008	1305	39693	4	1983	1000	25	25-29	month and year - information complete	completed	2	1237	12	69	2	all woman sample	150	15	15	benishangul	rural		3	1902		1902			1	1638	selected	woman selected and interviewed	amarigna	amarigna	shinashigna	yes	benishangul	rural		always
150 460 2	ET7	150	460	2	150	108112	8	2008	1304	39690	2	1976	914	32	30-34	month and year - information complete	completed	30	1237	13	68	2	all woman sample	150	15	15	benishangul	rural		4	1905		1902			1	1638	selected	woman not selected	amarigna	amarigna	shinashigna	no	benishangul	rural		always
150 461 2	ET7	150	461	2	150	108112	8	2008	1304	39690	1	1984	1009	24	20-24	month and year - information complete	completed	30	1237	13	68	2	all woman sample	150	15	15	benishangul	rural		4	1905		1902			1	1638	selected	woman not selected	amarigna	amarigna	oromigna	yes	benishangul	rural		2	city (urban areas)	benishangul-gumuz
150 479 2	ET7	150	479	2	150	108112	9	2008	1305	39692	2	1974	890	34	30-34	month and year - information complete	completed	1	1237	12	69	2	all woman sample	150	15	15	benishangul	rural		1	1905		1902			1	1638	selected	woman not selected	amarigna	amarigna	shinashigna	yes	benishangul	rural		20	town (rural areas)	benishangul-gumuz
150 483 2	ET7	150	483	2	150	108112	8	2008	1304	39690	4	1979	952	29	25-29	month and year - information complete	completed	30	1237	13	68	2	all woman sample	150	15	15	benishangul	rural		1	1902		1902			1	1638	selected	woman not selected	amarigna	amarigna	oromigna	no	benishangul	rural		always
161 28 2	ET7	161	28	2	161	149906	8	2008	1304	39671	1	1978	937	30	30-34	month and year - information complete	completed	11	1237	13	68	2	all woman sample	161	15	15	benishangul	rural		1	1905		1902			1	1366	selected	woman not selected	amarigna	amarigna	amarigna	no	benishangul	rural		11	town (rural areas)	amhara
161 98 1	ET7	161	98	1	161	149906	8	2008	1304	39672	3	1983	999	25	25-29	month and year - information complete	completed	12	1237	13	68	2	all woman sample	161	15	15	benishangul	rural		1	1903		1902				1366	selected	woman not selected	amarigna	amarigna	amarigna	no	benishangul	rural		10	city (urban areas)	amhara
161 154 2	ET7	161	154	2	161	149906	8	2008	1304	39672	6	1989	1074	19	15-19	month and year - information complete	completed	12	1237	13	68	2	all woman sample	161	15	15	benishangul	rural		1	1905		1902			1	1366	selected	woman selected and interviewed	amarigna	amarigna	amarigna	no	benishangul	rural		3	town (rural areas)	amhara
161 154 3	ET7	161	154	3	161	149906	8	2008	1304	39672	3	1988	1059	20	20-24	month and year - information complete	completed	12	1237	13	68	2	all woman sample	161	15	15	benishangul	rural		3	1905		1902				1366	selected	woman not selected	amarigna	amarigna	amarigna	no	benishangul	rural		1	town (rural areas)	amhara
161 164 2	ET7	161	164	2	161	149906	8	2008	1304	39672	6	1988	1062	20	20-24	month and year - information complete	completed	12	1237	13	68	2	all woman sample	161	15	15	benishangul	rural		1	1905		1902			1	1366	selected	woman selected and interviewed	amarigna	amarigna	gumuzigna/bangagna	no	benishangul	rural		8	city (urban areas)	benishangul-gumuz
161 173 2	ET7	161	173	2	161	149906	8	2008	1304	39672	3	1980	963	28	25-29	month and year - information complete	completed	12	1237	13	68	2	all woman sample	161	15	15	benishangul	rural		1	1905		1902			1	1366	selected	woman not selected	amarigna	amarigna	gumuzigna/bangagna	yes	benishangul	rural		10	town (rural areas)	benishangul-gumuz
161 223 1	ET7	161	223	1	161	149906	8	2008	1304	39671	6	1973	882	35	35-39	month and year - information complete	completed	11	1237	13	68	2	all woman sample	161	15	15	benishangul	rural		1	1903		1902			husband not in household	1366	selected	woman not selected	amarigna	oromigna	gumuzigna/bangagna	no	benishangul	rural		always
161 242 2	ET7	161	242	2	161	149906	8	2008	1304	39671	6	1986	1038	22	20-24	month and year - information complete	completed	11	1237	13	68	2	all woman sample	161	15	15	benishangul	rural		1	1905		1902			1	1366	selected	woman not selected	amarigna	amarigna	amarigna	no	benishangul	rural		8	town (rural areas)	benishangul-gumuz
161 242 5	ET7	161	242	5	161	149906	8	2008	1304	39671	9	1987	1053	20	20-24	month and year - information complete	completed	11	1237	13	68	2	all woman sample	161	15	15	benishangul	rural		1	1905		1902				1366	selected	woman not selected	amarigna	amarigna	amarigna	no	benishangul	rural		3	town (rural areas)	amhara
161 287 2	ET7	161	287	2	161	149906	8	2008	1304	39671	5	1989	1073	19	15-19	month and year - information complete	completed	11	1237	13	68	2	all woman sample	161	15	15	benishangul	rural		1	1905		1902			1	1366	selected	woman not selected	amarigna	amarigna	amarigna	yes	benishangul	rural		10	town (rural areas)	amhara
161 335 2	ET7	161	335	2	161	149906	8	2008	1304	39672	6	1970	846	38	35-39	month and year - information complete	completed	12	1237	13	68	2	all woman sample	161	15	15	benishangul	rural		1	1903		1902			1	1366	selected	woman not selected	amarigna	oromigna	gumuzigna/bangagna	no	benishangul	rural		always
161 378 1	ET7	161	378	1	161	149906	8	2008	1304	39671	4	1986	1036	22	20-24	month and year - information complete	completed	11	1237	13	68	2	all woman sample	161	15	15	benishangul	rural		1	1905		1902			husband not in household	1366	selected	woman not selected	amarigna	amarigna	gumuzigna/bangagna	yes	benishangul	rural		9	town (rural areas)	benishangul-gumuz
161 383 2	ET7	161	383	2	161	149906	8	2008	1304	39671	4	1974	892	34	30-34	month and year - information complete	completed	11	1237	13	68	2	all woman sample	161	15	15	benishangul	rural		2	1906		1902			1	1366	selected	woman selected and interviewed	amarigna	amarigna	gumuzigna/bangagna	yes	benishangul	rural		always
161 386 2	ET7	161	386	2	161	149906	8	2008	1304	39672	1	1963	757	45	45-49	month and year - information complete	completed	12	1237	13	68	2	all woman sample	161	15	15	benishangul	rural		1	1905		1902			1	1366	selected	woman not selected	amarigna	amarigna	amarigna	no	benishangul	rural		10	town (rural areas)	amhara
161 395 1	ET7	161	395	1	161	149906	8	2008	1304	39672	2	1983	998	25	25-29	month and year - information complete	completed	12	1237	13	68	2	all woman sample	161	15	15	benishangul	rural		3	1906		1902				1366	selected	woman selected and interviewed	amarigna	amarigna	amarigna	no	benishangul	rural		always
161 405 2	ET7	161	405	2	161	149906	8	2008	1304	39671	12	1990	1092	17	15-19	month and year - information complete	completed	11	1237	13	68	2	all woman sample	161	15	15	benishangul	rural		1	1903		1902			1	1366	selected	woman not selected	amarigna	amarigna	amarigna	no	benishangul	rural		0	town (rural areas)	amhara
161 429 2	ET7	161	429	2	161	149906	8	2008	1304	39672	4	1989	1072	19	15-19	month and year - information complete	completed	12	1237	13	68	2	all woman sample	161	15	15	benishangul	rural		2	1905		1902			1	1366	selected	woman selected and interviewed	amarigna	amarigna	oromigna	no	benishangul	rural		7	town (rural areas)	oromia
161 458 2	ET7	161	458	2	161	149906	8	2008	1304	39670	2	1986	1034	22	20-24	month and year - information complete	completed	10	1237	13	68	2	all woman sample	161	15	15	benishangul	rural		1	1906		1902			1	1366	selected	woman not selected	amarigna	amarigna	amarigna	yes	benishangul	rural		9	town (rural areas)	amhara
164 31 1	ET7	164	31	1	164	178293	8	2008	1304	39688	5	1978	941	30	30-34	month and year - information complete	completed	28	1237	13	68	2	all woman sample	164	13	13	somali	rural		1	1704		1702			husband not in household	278	selected	woman selected and interviewed	amarigna	somaligna	somaligna	yes	somali	rural		always
164 36 2	ET7	164	36	2	164	178293	8	2008	1304	39686	8	1984	1016	24	20-24	month and year - information complete	completed	26	1237	13	68	2	all woman sample	164	13	13	somali	rural		1	1704		1702			1	278	selected	woman selected and interviewed	amarigna	somaligna	somaligna	yes	somali	rural		always
164 62 2	ET7	164	62	2	164	178293	8	2008	1304	39691	7	1978	943	30	30-34	month and year - information complete	completed	31	1237	13	68	2	all woman sample	164	13	13	somali	rural		3	1704		1702			1	278	selected	woman selected and interviewed	amarigna	somaligna	somaligna	yes	somali	rural		11	city (urban areas)	somali
164 122 2	ET7	164	122	2	164	178293	8	2008	1304	39690	2	1981	974	27	25-29	month and year - information complete	completed	30	1237	13	68	2	all woman sample	164	13	13	somali	rural		1	1702		1702			1	278	selected	woman selected, but privacy not possible	amarigna	somaligna	somaligna	yes	somali	rural		always
164 176 1	ET7	164	176	1	164	178293	8	2008	1304	39690	8	1991	1100	17	15-19	month and year - information complete	completed	30	1237	13	68	2	all woman sample	164	13	13	somali	rural		1	1704		1702				278	selected	woman not selected	amarigna	somaligna	somaligna	yes	somali	rural		3	city (urban areas)	somali
164 280 3	ET7	164	280	3	164	178293	8	2008	1304	39686	1	1990	1081	18	15-19	month and year - information complete	completed	26	1237	13	68	2	all woman sample	164	13	13	somali	rural		1	1706		1702			husband not in household	278	selected	woman not selected	amarigna	somaligna	somaligna	yes	somali	rural		always
164 337 1	ET7	164	337	1	164	178293	8	2008	1304	39686	6	1983	1002	25	25-29	month and year - information complete	completed	26	1237	13	68	2	all woman sample	164	13	13	somali	rural		1	1705		1702			husband not in household	278	selected	woman selected and interviewed	amarigna	somaligna	somaligna	yes	somali	rural		always
164 343 1	ET7	164	343	1	164	178293	8	2008	1304	39688	2	1963	758	45	45-49	month and year - information complete	completed	28	1237	13	68	2	all woman sample	164	13	13	somali	rural		1	1704		1702			2	278	selected	woman not selected	amarigna	somaligna	somaligna	yes	somali	rural		always
164 381 2	ET7	164	381	2	164	178293	8	2008	1304	39688	3	1976	915	32	30-34	month and year - information complete	completed	28	1237	13	68	2	all woman sample	164	13	13	somali	rural		4	1702		1702			1	278	selected	woman not selected	amarigna	somaligna	somaligna	yes	somali	rural		always
164 400 2	ET7	164	400	2	164	178293	8	2008	1304	39688	4	1981	976	27	25-29	month and year - information complete	completed	28	1237	13	68	2	all woman sample	164	13	13	somali	rural		1	1702		1702			husband not in household	278	selected	woman not selected	amarigna	somaligna	somaligna	yes	somali	rural		always
164 410 2	ET7	164	410	2	164	178293	8	2008	1304	39690	4	1972	868	36	35-39	month and year - information complete	completed	30	1237	13	68	2	all woman sample	164	13	13	somali	rural		3	1702		1702			1	278	selected	woman selected, but privacy not possible	amarigna	somaligna	somaligna	yes	somali	rural		20	town (rural areas)	somali
164 456 1	ET7	164	456	1	164	178293	8	2008	1304	39690	3	1984	1011	24	20-24	month and year - information complete	completed	30	1237	13	68	2	all woman sample	164	13	13	somali	rural		2	1704		1702			2	278	selected	woman not selected	amarigna	somaligna	somaligna	yes	somali	rural		always
164 458 2	ET7	164	458	2	164	178293	8	2008	1304	39688	4	1978	940	30	30-34	month and year - information complete	completed	28	1237	13	68	2	all woman sample	164	13	13	somali	rural		2	1702		1702			husband not in household	278	selected	woman selected, but privacy not possible	amarigna	somaligna	somaligna	yes	somali	rural		5	town (rural areas)	somali
164 459 1	ET7	164	459	1	164	178293	8	2008	1304	39686	2	1968	818	40	40-44	month and year - information complete	completed	26	1237	13	68	2	all woman sample	164	13	13	somali	rural		1	1702		1702			2	278	selected	woman selected and interviewed	amarigna	somaligna	somaligna	yes	somali	rural		35	city (urban areas)	somali
164 470 1	ET7	164	470	1	164	178293	8	2008	1304	39688	3	1983	999	25	25-29	month and year - information complete	completed	28	1237	13	68	2	all woman sample	164	13	13	somali	rural		1	1705		1702			husband not in household	278	selected	woman not selected	amarigna	somaligna	somaligna	no	somali	rural		always
164 483 2	ET7	164	483	2	164	178293	8	2008	1304	39690	3	1983	999	25	25-29	month and year - information complete	completed	30	1237	13	68	2	all woman sample	164	13	13	somali	rural		2	1706		1702			1	278	selected	woman selected and interviewed	amarigna	somaligna	somaligna	no	somali	rural		always
165 20 2	ET7	165	20	2	165	137104	7	2008	1303	39638	9	1962	753	45	45-49	month and year - information complete	completed	9	1237	14	67	2	all woman sample	165	15	15	benishangul	rural		1	1804		1802			1	1503	selected	woman selected and interviewed	amarigna	amarigna	amarigna	no	benishangul	rural		always
165 148 2	ET7	165	148	2	165	137104	7	2008	1303	39639	1	1976	913	32	30-34	month and year - information complete	completed	10	1237	14	67	2	all woman sample	165	15	15	benishangul	rural		1	1806		1802			1	1503	selected	woman not selected	amarigna	amarigna	amarigna	yes	benishangul	rural		always
165 187 2	ET7	165	187	2	165	137104	7	2008	1303	39639	4	1985	1024	23	20-24	month and year - information complete	completed	10	1237	14	67	2	all woman sample	165	15	15	benishangul	rural		1	1805		1802			1	1503	selected	woman not selected	amarigna	amarigna	amarigna	yes	benishangul	rural		always
165 211 1	ET7	165	211	1	165	137104	7	2008	1303	39640	4	1978	940	30	30-34	month and year - information complete	completed	11	1237	14	67	2	all woman sample	165	15	15	benishangul	rural		2	1804		1802				1503	selected	woman selected and interviewed	amarigna	amarigna	amarigna	yes	benishangul	rural		always
165 239 2	ET7	165	239	2	165	137104	7	2008	1303	39639	4	1970	844	38	35-39	month and year - information complete	completed	10	1237	14	67	2	all woman sample	165	15	15	benishangul	rural		1	1806		1802			1	1503	selected	woman not selected	amarigna	amarigna	amarigna	yes	benishangul	rural		always
165 239 3	ET7	165	239	3	165	137104	7	2008	1303	39639	1	1990	1081	18	15-19	month and year - information complete	completed	10	1237	14	67	2	all woman sample	165	15	15	benishangul	rural		1	1806		1802				1503	selected	woman selected and interviewed	amarigna	amarigna	amarigna	yes	benishangul	rural		always
165 257 2	ET7	165	257	2	165	137104	7	2008	1303	39640	2	1978	938	30	30-34	month and year - information complete	completed	11	1237	14	67	2	all woman sample	165	15	15	benishangul	rural		1	1805		1802			1	1503	selected	woman selected and interviewed	amarigna	amarigna	amarigna	yes	benishangul	rural		always
165 268 2	ET7	165	268	2	165	137104	7	2008	1303	39639	3	1963	759	45	45-49	month and year - information complete	completed	10	1237	14	67	2	all woman sample	165	15	15	benishangul	rural		2	1804		1802			1	1503	selected	woman not selected	amarigna	amarigna	amarigna	yes	benishangul	rural		always
165 287 1	ET7	165	287	1	165	137104	7	2008	1303	39638	2	1969	830	39	35-39	month and year - information complete	completed	9	1237	14	67	2	all woman sample	165	15	15	benishangul	rural		1	1806		1802				1503	selected	woman not selected	amarigna	amarigna	amarigna	yes	benishangul	rural		always
165 363 1	ET7	165	363	1	165	137104	7	2008	1303	39640	4	1970	844	38	35-39	month and year - information complete	completed	11	1237	14	67	2	all woman sample	165	15	15	benishangul	rural		1	1805		1802				1503	selected	woman not selected	amarigna	amarigna	amarigna	yes	benishangul	rural		always
165 402 2	ET7	165	402	2	165	137104	7	2008	1303	39639	3	1984	1011	24	20-24	month and year - information complete	completed	10	1237	14	67	2	all woman sample	165	15	15	benishangul	rural		1	1805		1802			1	1503	selected	woman selected and interviewed	amarigna	amarigna	amarigna	yes	benishangul	rural		always
165 432 1	ET7	165	432	1	165	137104	7	2008	1303	39638	10	1985	1030	22	20-24	month and year - information complete	completed	9	1237	14	67	2	all woman sample	165	15	15	benishangul	rural		1	1805		1802			2	1503	selected	woman selected and interviewed	amarigna	amarigna	amarigna	yes	benishangul	rural		always
165 453 1	ET7	165	453	1	165	137104	7	2008	1303	39640	7	1985	1027	23	20-24	month and year - information complete	completed	11	1237	14	67	2	all woman sample	165	15	15	benishangul	rural		1	1806		1802			husband not in household	1503	selected	woman not selected	amarigna	amarigna	amarigna	yes	benishangul	rural		always
165 454 2	ET7	165	454	2	165	137104	7	2008	1303	39640	10	1967	814	40	40-44	month and year - information complete	completed	11	1237	14	67	2	all woman sample	165	15	15	benishangul	rural		1	1806		1802			1	1503	selected	woman not selected	amarigna	amarigna	amarigna	yes	benishangul	rural		always
165 471 2	ET7	165	471	2	165	137104	7	2008	1303	39639	5	1986	1037	22	20-24	month and year - information complete	completed	10	1237	14	67	2	all woman sample	165	15	15	benishangul	rural		1	1804		1802			1	1503	selected	woman selected and interviewed	amarigna	amarigna	amarigna	no	benishangul	rural		always
165 475 2	ET7	165	475	2	165	137104	7	2008	1303	39638	4	1977	928	31	30-34	month and year - information complete	completed	9	1237	14	67	2	all woman sample	165	15	15	benishangul	rural		1	1806		1802			1	1503	selected	woman selected and interviewed	amarigna	amarigna	amarigna	yes	benishangul	rural		always
165 483 2	ET7	165	483	2	165	137104	7	2008	1303	39638	4	1966	796	42	40-44	month and year - information complete	completed	9	1237	14	67	2	all woman sample	165	15	15	benishangul	rural		2	1805		1802			1	1503	selected	woman not selected	amarigna	amarigna	amarigna	yes	benishangul	rural		always
168 39 1	ET7	168	39	1	168	85154	5	2008	1301	39594	6	1960	726	47	45-49	month and year - information complete	completed	26	1237	16	65	2	all woman sample	168	19	19	gambela	urban		3	2604		2602				1321	selected	woman selected and interviewed	amarigna	amarigna	amarigna	no	gambela	urban		37	city (urban areas)	snnpr
168 45 2	ET7	168	45	2	168	85154	5	2008	1301	39596	2	1967	806	41	40-44	month and age - year imputed	completed	28	1237	16	65	2	all woman sample	168	19	19	gambela	urban		1	2605		2602			1	1321	selected	woman not selected	amarigna	amarigna	amarigna	yes	gambela	urban		20	city (urban areas)	oromia
168 46 2	ET7	168	46	2	168	85154	5	2008	1301	39593	12	1978	948	29	25-29	month and year - information complete	completed	25	1237	16	65	2	all woman sample	168	19	19	gambela	urban		1	2602		2602			1	1321	selected	woman selected and interviewed	amarigna	amarigna	amarigna	no	gambela	urban		8	city (urban areas)	addis ababa
168 56 2	ET7	168	56	2	168	85154	5	2008	1301	39595	11	1986	1043	21	20-24	month and year - information complete	completed	27	1237	16	65	2	all woman sample	168	19	19	gambela	urban		1	2604		2602			1	1321	selected	woman selected and interviewed	amarigna	amarigna	amarigna	no	gambela	urban		0	city (urban areas)	snnpr
168 76 2	ET7	168	76	2	168	85154	5	2008	1301	39593	6	1974	894	33	30-34	age - year/month imputed	completed	25	1237	16	65	2	all woman sample	168	19	19	gambela	urban		1	2605		2602			1	1321	selected	woman not selected	amarigna	amarigna	amarigna	no	gambela	urban		12	town (rural areas)	gambela
168 76 4	ET7	168	76	4	168	85154	5	2008	1301	39594	6	1988	1062	19	15-19	month and year - information complete	completed	26	1237	16	65	2	all woman sample	168	19	19	gambela	urban		3	2605		2602			husband not in household	1321	selected	woman selected and interviewed	amarigna	amarigna	amarigna	no	gambela	urban		12	town (rural areas)	gambela
168 143 2	ET7	168	143	2	168	85154	5	2008	1301	39596	2	1972	866	36	35-39	month and year - information complete	completed	28	1237	16	65	2	all woman sample	168	19	19	gambela	urban		1	2605		2602			1	1321	selected	woman not selected	amarigna	amarigna	amarigna	no	gambela	urban		15	city (urban areas)	gambela
168 153 2	ET7	168	153	2	168	85154	5	2008	1301	39596	4	1961	736	47	45-49	month and year - information complete	completed	28	1237	16	65	2	all woman sample	168	19	19	gambela	urban		5	2603		2602			1	1321	selected	woman not selected	amarigna	amarigna	amarigna	no	gambela	urban		30	city (urban areas)	amhara
168 163 2	ET7	168	163	2	168	85154	5	2008	1301	39595	5	1980	965	28	25-29	month and year - information complete	completed	27	1237	16	65	2	all woman sample	168	19	19	gambela	urban		2	2603		2602			1	1321	selected	woman not selected	amarigna	amarigna	amarigna	no	gambela	urban		7	city (urban areas)	snnpr
168 169 2	ET7	168	169	2	168	85154	5	2008	1301	39594	4	1985	1024	23	20-24	year and age - month imputed	completed	26	1237	16	65	2	all woman sample	168	19	19	gambela	urban		1	2602		2602			1	1321	selected	woman not selected	amarigna	amarigna	amarigna	no	gambela	urban		10	town (rural areas)	benishangul-gumuz
168 201 2	ET7	168	201	2	168	85154	5	2008	1301	39595	4	1980	964	28	25-29	month and year - information complete	completed	27	1237	16	65	2	all woman sample	168	19	19	gambela	urban		3	2605		2602			1	1321	selected	woman selected and interviewed	amarigna	amarigna	amarigna	no	gambela	urban		11	town (rural areas)	snnpr
168 219 2	ET7	168	219	2	168	85154	5	2008	1301	39594	11	1987	1055	20	20-24	month and year - information complete	completed	26	1237	16	65	2	all woman sample	168	19	19	gambela	urban		1	2603		2602			1	1321	selected	woman not selected	amarigna	amarigna	amarigna	no	gambela	urban		4	city (urban areas)	amhara
168 253 2	ET7	168	253	2	168	85154	5	2008	1301	39593	9	1982	993	25	25-29	age - year/month imputed	completed	25	1237	16	65	2	all woman sample	168	19	19	gambela	urban		1	2605		2602			1	1321	selected	woman not selected	amarigna	amarigna	amarigna	no	gambela	urban		15	city (urban areas)	snnpr
168 387 2	ET7	168	387	2	168	85154	5	2008	1301	39596	9	1975	909	32	30-34	month and year - information complete	completed	28	1237	16	65	2	all woman sample	168	19	19	gambela	urban		5	2602		2602			1	1321	selected	woman not selected	amarigna	amarigna	amarigna	no	gambela	urban		16	town (rural areas)	amhara
168 416 2	ET7	168	416	2	168	85154	5	2008	1301	39595	12	1958	708	49	45-49	month and year - information complete	completed	27	1237	16	65	2	all woman sample	168	19	19	gambela	urban		2	2605		2602			1	1321	selected	woman not selected	amarigna	amarigna	amarigna	no	gambela	urban		24	town (rural areas)	gambela
168 416 3	ET7	168	416	3	168	85154	5	2008	1301	39596	3	1987	1047	21	20-24	month and year - information complete	completed	28	1237	16	65	2	all woman sample	168	19	19	gambela	urban		1	2605		2602				1321	selected	woman selected and interviewed	amarigna	amarigna	amarigna	no	gambela	urban		always
168 472 2	ET7	168	472	2	168	85154	5	2008	1301	39595	4	1962	748	46	45-49	month and year - information complete	completed	27	1237	16	65	2	all woman sample	168	19	19	gambela	urban		1	2605		2602			1	1321	selected	woman selected and interviewed	amarigna	amarigna	amarigna	no	gambela	urban		23	city (urban areas)	snnpr
168 480 2	ET7	168	480	2	168	85154	5	2008	1301	39594	7	1974	895	33	30-34	month and year - information complete	completed	26	1237	16	65	2	all woman sample	168	19	19	gambela	urban		3	2603		2602				1321	selected	woman selected and interviewed	amarigna	amarigna	amarigna	no	gambela	urban		always
171 20 2	ET7	171	20	2	171	152035	7	2008	1303	39630	1	1976	913	32	30-34	year and age - month imputed	completed	1	1237	14	67	2	all woman sample	171	12	12	somali	urban		2	1605		1602			1	724	selected	woman selected and interviewed	amarigna	somaligna	amarigna	yes	somali	urban		always
171 61 2	ET7	171	61	2	171	152035	6	2008	1302	39627	4	1981	976	27	25-29	year and age - month imputed	completed	28	1237	15	66	2	all woman sample	171	12	12	somali	urban		1	1603		1602			1	724	selected	woman selected and interviewed	amarigna	somaligna	amarigna	yes	somali	urban		always
171 69 2	ET7	171	69	2	171	152035	6	2008	1302	39626	3	1963	759	45	45-49	year and age - month imputed	completed	27	1237	15	66	2	all woman sample	171	12	12	somali	urban		1	1605		1602			1	724	selected	woman not selected	amarigna	somaligna	amarigna	yes	somali	urban		25	city (urban areas)	somali
171 79 2	ET7	171	79	2	171	152035	6	2008	1302	39627	6	1973	882	35	35-39	year and age - month imputed	completed	28	1237	15	66	2	all woman sample	171	12	12	somali	urban		1	1604		1602			1	724	selected	woman selected and interviewed	amarigna	somaligna	amarigna	yes	somali	urban		always
171 99 3	ET7	171	99	3	171	152035	7	2008	1303	39630	3	1983	999	25	25-29	year and age - month imputed	completed	1	1237	14	67	2	all woman sample	171	12	12	somali	urban		2	1602		1602			6	724	selected	woman not selected	amarigna	somaligna	amarigna	yes	somali	urban		always
171 139 2	ET7	171	139	2	171	152035	7	2008	1303	39630	6	1992	1110	16	15-19	year and age - month imputed	completed	1	1237	14	67	2	all woman sample	171	12	12	somali	urban		1	1604		1602				724	selected	woman selected and interviewed	amarigna	somaligna	amarigna	yes	somali	urban		always
171 252 2	ET7	171	252	2	171	152035	6	2008	1302	39628	3	1973	879	35	35-39	year and age - month imputed	completed	29	1237	15	66	2	all woman sample	171	12	12	somali	urban		2	1605		1602			1	724	selected	woman selected and interviewed	amarigna	somaligna	amarigna	yes	somali	urban		18	town (rural areas)	somali
171 440 3	ET7	171	440	3	171	152035	7	2008	1303	39630	5	1980	965	28	25-29	year and age - month imputed	completed	1	1237	14	67	2	all woman sample	171	12	12	somali	urban		1	1603		1602				724	selected	woman selected and interviewed	amarigna	somaligna	amarigna	yes	somali	urban		always
171 463 2	ET7	171	463	2	171	152035	6	2008	1302	39626	4	1968	820	40	40-44	year and age - month imputed	completed	27	1237	15	66	2	all woman sample	171	12	12	somali	urban		2	1605		1602			1	724	selected	woman not selected	amarigna	somaligna	amarigna	yes	somali	urban		always
171 463 3	ET7	171	463	3	171	152035	6	2008	1302	39626	2	1990	1082	18	15-19	year and age - month imputed	completed	27	1237	15	66	2	all woman sample	171	12	12	somali	urban		1	1605		1602				724	selected	woman selected and interviewed	amarigna	somaligna	amarigna	yes	somali	urban		always
171 473 2	ET7	171	473	2	171	152035	6	2008	1302	39629	9	1976	921	31	30-34	month and year - information complete	completed	30	1237	15	66	2	all woman sample	171	12	12	somali	urban		1	1603		1602			1	724	selected	woman not selected	amarigna	somaligna	amarigna	yes	somali	urban		always
172 71 2	ET7	172	71	2	172	102411	7	2008	1303	39632	6	1959	714	49	45-49	month and year - information complete	completed	3	1237	14	67	2	all woman sample	172	4	4	afar	rural		1	603		602			1	775	selected	woman not selected	amarigna	afarigna	amarigna	no	afar	rural		20	town (rural areas)	afar
172 137 2	ET7	172	137	2	172	102411	7	2008	1303	39632	6	1986	1038	22	20-24	year and age - month imputed	completed	3	1237	14	67	2	all woman sample	172	4	4	afar	rural		1	603		602			1	775	selected	woman not selected	amarigna	afarigna	amarigna	no	afar	rural		4	town (rural areas)	afar
172 146 1	ET7	172	146	1	172	102411	7	2008	1303	39632	1	1984	1009	24	20-24	year and age - month imputed	completed	3	1237	14	67	2	all woman sample	172	4	4	afar	rural		1	603		602			2	775	selected	woman not selected	amarigna	afarigna	amarigna	no	afar	rural		always
172 155 1	ET7	172	155	1	172	102411	8	2008	1304	39666	7	1990	1087	18	15-19	year and age - month imputed	completed	6	1237	13	68	2	all woman sample	172	4	4	afar	rural		2	605		602			husband not in household	775	selected	woman not selected	amarigna	afarigna	afarigna	no	afar	rural		always
172 174 1	ET7	172	174	1	172	102411	7	2008	1303	39632	3	1968	819	40	40-44	year and age - month imputed	completed	3	1237	14	67	2	all woman sample	172	4	4	afar	rural		1	602		602			husband not in household	775	selected	woman selected and interviewed	amarigna	afarigna	amarigna	yes	afar	rural		4	town (rural areas)	afar
172 178 2	ET7	172	178	2	172	102411	7	2008	1303	39632	3	1987	1047	21	20-24	year and age - month imputed	completed	3	1237	14	67	2	all woman sample	172	4	4	afar	rural		1	602		602			1	775	selected	woman selected and interviewed	amarigna	afarigna	amarigna	yes	afar	rural		5	town (rural areas)	afar
172 180 2	ET7	172	180	2	172	102411	7	2008	1303	39631	4	1973	880	35	35-39	year and age - month imputed	completed	2	1237	14	67	2	all woman sample	172	4	4	afar	rural		1	603		602			1	775	selected	woman selected and interviewed	amarigna	afarigna	amarigna	no	afar	rural		15	town (rural areas)	afar
172 202 2	ET7	172	202	2	172	102411	7	2008	1303	39631	2	1978	938	30	30-34	year and age - month imputed	completed	2	1237	14	67	2	all woman sample	172	4	4	afar	rural		1	603		602			1	775	selected	woman not selected	amarigna	afarigna	amarigna	no	afar	rural		16	town (rural areas)	afar
172 285 2	ET7	172	285	2	172	102411	8	2008	1304	39666	4	1970	844	38	35-39	year and age - month imputed	completed	6	1237	13	68	2	all woman sample	172	4	4	afar	rural		3	605		602			1	775	selected	woman selected and interviewed	amarigna	afarigna	afarigna	no	afar	rural		always
172 288 2	ET7	172	288	2	172	102411	7	2008	1303	39639	7	1978	943	30	30-34	year and age - month imputed	completed	10	1237	14	67	2	all woman sample	172	4	4	afar	rural		3	603		602			1	775	selected	woman not selected	amarigna	afarigna	amarigna	no	afar	rural		5	town (rural areas)	afar
172 328 2	ET7	172	328	2	172	102411	7	2008	1303	39634	1	1978	937	30	30-34	year and age - month imputed	completed	5	1237	14	67	2	all woman sample	172	4	4	afar	rural		2	603		602			1	775	selected	woman selected and interviewed	amarigna	afarigna	amarigna	no	afar	rural		7	town (rural areas)	afar
172 333 1	ET7	172	333	1	172	102411	7	2008	1303	39634	6	1991	1098	17	15-19	year and age - month imputed	completed	5	1237	14	67	2	all woman sample	172	4	4	afar	rural		1	603		602			husband not in household	775	selected	woman not selected	amarigna	afarigna	amarigna	no	afar	rural		2	town (rural areas)	afar
172 357 1	ET7	172	357	1	172	102411	7	2008	1303	39631	4	1982	988	26	25-29	year and age - month imputed	completed	2	1237	14	67	2	all woman sample	172	4	4	afar	rural		2	605		602			husband not in household	775	selected	woman not selected	amarigna	afarigna	amarigna	no	afar	rural		always
172 437 4	ET7	172	437	4	172	102411	7	2008	1303	39631	6	1981	978	27	25-29	year and age - month imputed	completed	2	1237	14	67	2	all woman sample	172	4	4	afar	rural		1	605		602			husband not in household	775	selected	woman not selected	amarigna	afarigna	amarigna	no	afar	rural		always
172 456 2	ET7	172	456	2	172	102411	7	2008	1303	39632	1	1987	1045	21	20-24	year and age - month imputed	completed	3	1237	14	67	2	all woman sample	172	4	4	afar	rural		2	605		602			1	775	selected	woman not selected	amarigna	afarigna	amarigna	yes	afar	rural		always
178 2 2	ET7	178	2	2	178	33304	6	2008	1302	39600	10	1989	1078	18	15-19	month and year - information complete	completed	1	1237	15	66	2	all woman sample	178	4	4	afar	rural		1	505		502			1	375	selected	woman selected and interviewed	amarigna	amarigna	amarigna	yes	afar	rural		always
178 33 2	ET7	178	33	2	178	33304	6	2008	1302	39602	2	1978	938	30	30-34	month and year - information complete	completed	3	1237	15	66	2	all woman sample	178	4	4	afar	rural		4	503		502			1	375	selected	woman selected, but privacy not possible	amarigna	amarigna	amarigna	yes	afar	rural		always
178 136 1	ET7	178	136	1	178	33304	6	2008	1302	39600	5	1973	881	35	35-39	month and year - information complete	completed	1	1237	15	66	2	all woman sample	178	4	4	afar	rural		1	503		502			2	375	selected	woman not selected	amarigna	amarigna	amarigna	yes	afar	rural		always
178 147 2	ET7	178	147	2	178	33304	5	2008	1301	39599	1	1986	1033	22	20-24	month and year - information complete	completed	31	1237	16	65	2	all woman sample	178	4	4	afar	rural		1	505		502			1	375	selected	woman selected and interviewed	amarigna	amarigna	amarigna	no	afar	rural		1	city (urban areas)	afar
178 184 1	ET7	178	184	1	178	33304	6	2008	1302	39601	4	1979	952	29	25-29	year and age - month imputed	completed	2	1237	15	66	2	all woman sample	178	4	4	afar	rural		3	505		502			2	375	selected	woman not selected	amarigna	amarigna	amarigna	no	afar	rural		always
178 188 2	ET7	178	188	2	178	33304	6	2008	1302	39600	2	1988	1058	20	20-24	month and year - information complete	completed	1	1237	15	66	2	all woman sample	178	4	4	afar	rural		1	503		502			1	375	selected	woman not selected	amarigna	amarigna	amarigna	yes	afar	rural		always
178 233 1	ET7	178	233	1	178	33304	5	2008	1301	39599	4	1966	796	42	40-44	year and age - month imputed	completed	31	1237	16	65	2	all woman sample	178	4	4	afar	rural		4	505		502				375	selected	woman selected and interviewed	amarigna	amarigna	amarigna	yes	afar	rural		always
178 332 2	ET7	178	332	2	178	33304	6	2008	1302	39602	4	1963	760	45	45-49	month and year - information complete	completed	3	1237	15	66	2	all woman sample	178	4	4	afar	rural		3	505		502			1	375	selected	woman not selected	amarigna	amarigna	amarigna	yes	afar	rural		always
178 337 2	ET7	178	337	2	178	33304	6	2008	1302	39601	3	1968	819	40	40-44	month and year - information complete	completed	2	1237	15	66	2	all woman sample	178	4	4	afar	rural		3	503		502			1	375	selected	woman not selected	amarigna	amarigna	amarigna	yes	afar	rural		always
178 337 7	ET7	178	337	7	178	33304	6	2008	1302	39601	5	1988	1061	20	20-24	month and year - information complete	completed	2	1237	15	66	2	all woman sample	178	4	4	afar	rural		1	503		502			husband not in household	375	selected	woman not selected	amarigna	amarigna	amarigna	yes	afar	rural		always
178 348 2	ET7	178	348	2	178	33304	5	2008	1301	39599	3	1989	1071	19	15-19	month and year - information complete	completed	31	1237	16	65	2	all woman sample	178	4	4	afar	rural		1	506		502			husband not in household	375	selected	woman not selected	amarigna	afarigna	amarigna	no	afar	rural		always
178 360 2	ET7	178	360	2	178	33304	5	2008	1301	39598	3	1979	951	29	25-29	month and year - information complete	completed	30	1237	16	65	2	all woman sample	178	4	4	afar	rural		4	503		502			1	375	selected	woman not selected	amarigna	amarigna	amarigna	yes	afar	rural		always
178 365 2	ET7	178	365	2	178	33304	5	2008	1301	39599	1	1988	1057	20	20-24	month and year - information complete	completed	31	1237	16	65	2	all woman sample	178	4	4	afar	rural		1	505		502			1	375	selected	woman not selected	amarigna	amarigna	amarigna	yes	afar	rural		always
178 396 7	ET7	178	396	7	178	33304	6	2008	1302	39601	2	1985	1022	23	20-24	month and year - information complete	completed	2	1237	15	66	2	all woman sample	178	4	4	afar	rural		1	505		502			husband not in household	375	selected	woman selected and interviewed	amarigna	amarigna	amarigna	yes	afar	rural		always
178 407 2	ET7	178	407	2	178	33304	5	2008	1301	39598	1	1983	997	25	25-29	month and year - information complete	completed	30	1237	16	65	2	all woman sample	178	4	4	afar	rural		1	503		502			1	375	selected	woman selected and interviewed	amarigna	amarigna	amarigna	yes	afar	rural		always
178 411 1	ET7	178	411	1	178	33304	5	2008	1301	39599	5	1975	905	33	30-34	month and year - information complete	completed	31	1237	16	65	2	all woman sample	178	4	4	afar	rural		1	503		502				375	selected	woman selected and interviewed	amarigna	amarigna	amarigna	yes	afar	rural		always
178 417 2	ET7	178	417	2	178	33304	5	2008	1301	39599	5	1965	785	43	40-44	month and year - information complete	completed	31	1237	16	65	2	all woman sample	178	4	4	afar	rural		1	503		502			1	375	selected	woman selected and interviewed	amarigna	amarigna	amarigna	yes	afar	rural		always
178 440 2	ET7	178	440	2	178	33304	6	2008	1302	39600	1	1983	997	25	25-29	month and year - information complete	completed	1	1237	15	66	2	all woman sample	178	4	4	afar	rural		1	503		502			1	375	selected	woman not selected	amarigna	amarigna	amarigna	yes	afar	rural		always
178 441 1	ET7	178	441	1	178	33304	6	2008	1302	39601	1	1970	841	38	35-39	month and year - information complete	completed	2	1237	15	66	2	all woman sample	178	4	4	afar	rural		1	503		502			2	375	selected	woman selected and interviewed	amarigna	amarigna	amarigna	yes	afar	rural		always
178 461 2	ET7	178	461	2	178	33304	5	2008	1301	39598	10	1988	1066	19	15-19	month and year - information complete	completed	30	1237	16	65	2	all woman sample	178	4	4	afar	rural		2	505		502			1	375	selected	woman not selected	amarigna	amarigna	amarigna	yes	afar	rural		always
178 461 5	ET7	178	461	5	178	33304	5	2008	1301	39598	3	1986	1035	22	20-24	month and year - information complete	completed	30	1237	16	65	2	all woman sample	178	4	4	afar	rural		1	505		502			husband not in household	375	selected	woman selected and interviewed	amarigna	amarigna	amarigna	yes	afar	rural		always
183 181 1	ET7	183	181	1	183	77386	9	2008	1305	39694	7	1980	967	28	25-29	month and year - information complete	completed	3	1237	12	69	2	all woman sample	183	15	15	benishangul	rural		1	2602		2602			husband not in household	1382	selected	woman not selected	amarigna	amarigna	amarigna	no	benishangul	rural		always
183 219 2	ET7	183	219	2	183	77386	9	2008	1305	39695	6	1972	870	36	35-39	age - year/month imputed	completed	4	1237	12	69	2	all woman sample	183	15	15	benishangul	rural		1	2605		2602			1	1382	selected	woman selected and interviewed	amarigna	amarigna	oromigna	no	benishangul	rural		3	city (urban areas)	benishangul-gumuz
183 225 2	ET7	183	225	2	183	77386	9	2008	1305	39696	7	1988	1063	20	20-24	month and year - information complete	completed	5	1237	12	69	2	all woman sample	183	15	15	benishangul	rural		2	2604		2602			1	1382	selected	woman selected and interviewed	amarigna	amarigna	amarigna	no	benishangul	rural		2	city (urban areas)	benishangul-gumuz
183 261 2	ET7	183	261	2	183	77386	9	2008	1305	39695	8	1989	1076	19	15-19	month and year - information complete	completed	4	1237	12	69	2	all woman sample	183	15	15	benishangul	rural		1	2604		2602			1	1382	selected	woman selected and interviewed	amarigna	amarigna	shinashigna	no	benishangul	rural		3	town (rural areas)	benishangul-gumuz
183 301 2	ET7	183	301	2	183	77386	9	2008	1305	39693	10	1984	1018	23	20-24	month and year - information complete	completed	2	1237	12	69	2	all woman sample	183	15	15	benishangul	rural		2	2603		2602			1	1382	selected	woman not selected	amarigna	amarigna	shinashigna	no	benishangul	rural		always
183 352 4	ET7	183	352	4	183	77386	9	2008	1305	39694	6	1983	1002	25	25-29	month and year - information complete	completed	3	1237	12	69	2	all woman sample	183	15	15	benishangul	rural		1	2602		2602				1382	selected	woman not selected	amarigna	amarigna	shinashigna	no	benishangul	rural		always
183 365 2	ET7	183	365	2	183	77386	9	2008	1305	39696	10	1972	874	35	35-39	month and year - information complete	completed	5	1237	12	69	2	all woman sample	183	15	15	benishangul	rural		1	2604		2602			1	1382	selected	woman selected and interviewed	amarigna	amarigna	shinashigna	no	benishangul	rural		20	town (rural areas)	benishangul-gumuz
183 377 2	ET7	183	377	2	183	77386	9	2008	1305	39696	4	1978	940	30	30-34	month and year - information complete	completed	5	1237	12	69	2	all woman sample	183	15	15	benishangul	rural		1	2605		2602			1	1382	selected	woman not selected	amarigna	amarigna	amarigna	no	benishangul	rural		15	town (rural areas)	amhara
183 423 1	ET7	183	423	1	183	77386	9	2008	1305	39695	2	1961	734	47	45-49	month and year - information complete	completed	4	1237	12	69	2	all woman sample	183	15	15	benishangul	rural		1	2604		2602				1382	selected	woman selected and interviewed	amarigna	amarigna	amarigna	yes	benishangul	rural		10	town (rural areas)	amhara
183 447 2	ET7	183	447	2	183	77386	9	2008	1305	39696	12	1975	912	32	30-34	age - year/month imputed	completed	5	1237	12	69	2	all woman sample	183	15	15	benishangul	rural		1	2605		2602			1	1382	selected	woman selected and interviewed	amarigna	amarigna	agewigna/awi	no	benishangul	rural		20	town (rural areas)	benishangul-gumuz
183 466 2	ET7	183	466	2	183	77386	9	2008	1305	39696	4	1981	976	27	25-29	age - year/month imputed	completed	5	1237	12	69	2	all woman sample	183	15	15	benishangul	rural		1	2605		2602			1	1382	selected	woman not selected	amarigna	amarigna	agewigna/awi	no	benishangul	rural		4	town (rural areas)	benishangul-gumuz
183 474 2	ET7	183	474	2	183	77386	9	2008	1305	39696	12	1985	1032	22	20-24	month and year - information complete	completed	5	1237	12	69	2	all woman sample	183	15	15	benishangul	rural		1	2605		2602			1	1382	selected	woman selected and interviewed	amarigna	amarigna	shinashigna	no	benishangul	rural		1	town (rural areas)	benishangul-gumuz
184 16 2	ET7	184	16	2	184	154493	9	2008	1305	39695	3	1973	879	35	35-39	month and year - information complete	completed	4	1237	12	69	2	all woman sample	184	15	15	benishangul	rural		2	1905		1902			1	1683	selected	woman not selected	amarigna	amarigna	amarigna	yes	benishangul	rural		17	town (rural areas)	benishangul-gumuz
184 40 2	ET7	184	40	2	184	154493	9	2008	1305	39696	2	1970	842	38	35-39	month and year - information complete	completed	5	1237	12	69	2	all woman sample	184	15	15	benishangul	rural		1	1905		1902			1	1683	selected	woman not selected	amarigna	amarigna	oromigna	no	benishangul	rural		0	town (rural areas)	benishangul-gumuz
184 91 2	ET7	184	91	2	184	154493	9	2008	1305	39696	3	1973	879	35	35-39	month and year - information complete	completed	5	1237	12	69	2	all woman sample	184	15	15	benishangul	rural		1	1906		1902			1	1683	selected	woman selected and interviewed	amarigna	amarigna	gumuzigna/bangagna	yes	benishangul	rural		always
184 95 1	ET7	184	95	1	184	154493	9	2008	1305	39696	1	1968	817	40	40-44	month and year - information complete	completed	5	1237	12	69	2	all woman sample	184	15	15	benishangul	rural		2	1902		1902			husband not in household	1683	selected	woman not selected	amarigna	amarigna	gumuzigna/bangagna	no	benishangul	rural		always
184 95 8	ET7	184	95	8	184	154493	9	2008	1305	39696	7	1986	1039	22	20-24	month and year - information complete	completed	5	1237	12	69	2	all woman sample	184	15	15	benishangul	rural		2	1902		1902			husband not in household	1683	selected	woman not selected	amarigna	amarigna	gumuzigna/bangagna	no	benishangul	rural		always
184 126 2	ET7	184	126	2	184	154493	9	2008	1305	39697	3	1980	963	28	25-29	month and year - information complete	completed	6	1237	12	69	2	all woman sample	184	15	15	benishangul	rural		2	1905		1902			1	1683	selected	woman not selected	amarigna	amarigna	gumuzigna/bangagna	yes	benishangul	rural		always
184 127 2	ET7	184	127	2	184	154493	9	2008	1305	39695	5	1973	881	35	35-39	month and year - information complete	completed	4	1237	12	69	2	all woman sample	184	15	15	benishangul	rural		1	1902		1902			1	1683	selected	woman not selected	amarigna	amarigna	agewigna/awi	no	benishangul	rural		7	town (rural areas)	amhara
184 127 4	ET7	184	127	4	184	154493	9	2008	1305	39695	6	1993	1122	15	15-19	month and year - information complete	completed	4	1237	12	69	2	all woman sample	184	15	15	benishangul	rural		2	1902		1902				1683	selected	woman not selected	amarigna	amarigna	agewigna/awi	no	benishangul	rural		7	town (rural areas)	amhara
184 128 2	ET7	184	128	2	184	154493	9	2008	1305	39695	5	1981	977	27	25-29	month and year - information complete	completed	4	1237	12	69	2	all woman sample	184	15	15	benishangul	rural		1	1905		1902			1	1683	selected	woman selected and interviewed	amarigna	amarigna	agewigna/awi	no	benishangul	rural		10	town (rural areas)	benishangul-gumuz
184 166 2	ET7	184	166	2	184	154493	9	2008	1305	39695	3	1973	879	35	35-39	month and year - information complete	completed	4	1237	12	69	2	all woman sample	184	15	15	benishangul	rural		2	1906		1902			1	1683	selected	woman selected and interviewed	amarigna	amarigna	amarigna	no	benishangul	rural		6	town (rural areas)	amhara
184 235 2	ET7	184	235	2	184	154493	9	2008	1305	39695	11	1977	935	30	30-34	month and year - information complete	completed	4	1237	12	69	2	all woman sample	184	15	15	benishangul	rural		1	1902		1902			1	1683	selected	woman not selected	amarigna	amarigna	agewigna/awi	no	benishangul	rural		11	town (rural areas)	amhara
184 281 1	ET7	184	281	1	184	154493	9	2008	1305	39696	2	1973	878	35	35-39	month and year - information complete	completed	5	1237	12	69	2	all woman sample	184	15	15	benishangul	rural		1	1902		1902				1683	selected	woman not selected	amarigna	amarigna	agewigna/awi	no	benishangul	rural		9	town (rural areas)	amhara
184 308 2	ET7	184	308	2	184	154493	9	2008	1305	39697	5	1983	1001	25	25-29	month and year - information complete	completed	6	1237	12	69	2	all woman sample	184	15	15	benishangul	rural		3	1903		1902			1	1683	selected	woman not selected	amarigna	amarigna	gumuzigna/bangagna	no	benishangul	rural		always
184 420 2	ET7	184	420	2	184	154493	9	2008	1305	39695	2	1966	794	42	40-44	month and year - information complete	completed	4	1237	12	69	2	all woman sample	184	15	15	benishangul	rural		1	1903		1902			1	1683	selected	woman not selected	amarigna	oromigna	gumuzigna/bangagna	no	benishangul	rural		always
184 433 3	ET7	184	433	3	184	154493	9	2008	1305	39695	1	1991	1093	17	15-19	month and year - information complete	completed	4	1237	12	69	2	all woman sample	184	15	15	benishangul	rural		1	1903		1902				1683	selected	woman not selected	amarigna	amarigna	amarigna	no	benishangul	rural		always
184 435 2	ET7	184	435	2	184	154493	9	2008	1305	39695	2	1978	938	30	30-34	month and year - information complete	completed	4	1237	12	69	2	all woman sample	184	15	15	benishangul	rural		1	1905		1902			1	1683	selected	woman selected and interviewed	amarigna	amarigna	agewigna/awi	yes	benishangul	rural		10	town (rural areas)	benishangul-gumuz
184 458 2	ET7	184	458	2	184	154493	9	2008	1305	39697	4	1973	880	35	35-39	month and year - information complete	completed	6	1237	12	69	2	all woman sample	184	15	15	benishangul	rural		2	1906		1902			1	1683	selected	woman selected and interviewed	amarigna	amarigna	amarigna	no	benishangul	rural		13	town (rural areas)	amhara
184 468 2	ET7	184	468	2	184	154493	9	2008	1305	39695	2	1971	854	37	35-39	month and year - information complete	completed	4	1237	12	69	2	all woman sample	184	15	15	benishangul	rural		1	1906		1902			1	1683	selected	woman not selected	amarigna	amarigna	amarigna	no	benishangul	rural		18	town (rural areas)	benishangul-gumuz
184 469 2	ET7	184	469	2	184	154493	9	2008	1305	39695	9	1978	945	30	30-34	month and year - information complete	completed	4	1237	12	69	2	all woman sample	184	15	15	benishangul	rural		1	1902		1902			1	1683	selected	woman selected and interviewed	amarigna	amarigna	gumuzigna/bangagna	no	benishangul	rural		always
186 9 2	ET7	186	9	2	186	156440	6	2008	1302	39602	4	1988	1060	20	20-24	year and age - month imputed	completed	3	1237	15	66	2	all woman sample	186	13	13	somali	rural		1	1502		1502			1	1722	selected	woman not selected	oromigna	oromigna	oromigna	no	somali	rural		0	town (rural areas)	somali
186 19 2	ET7	186	19	2	186	156440	6	2008	1302	39605	7	1989	1075	18	15-19	year and age - month imputed	completed	6	1237	15	66	2	all woman sample	186	13	13	somali	rural		1	1506		1502			1	1722	selected	woman not selected	amarigna	somaligna	amarigna	no	somali	rural		always
186 70 2	ET7	186	70	2	186	156440	6	2008	1302	39603	5	1970	845	38	35-39	month and year - information complete	completed	4	1237	15	66	2	all woman sample	186	13	13	somali	rural		3	1506		1502			1	1722	selected	woman not selected	amarigna	somaligna	amarigna	no	somali	rural		always
186 117 2	ET7	186	117	2	186	156440	6	2008	1302	39604	5	1968	821	40	40-44	month and year - information complete	completed	5	1237	15	66	2	all woman sample	186	13	13	somali	rural		3	1503		1502			1	1722	selected	woman selected and interviewed	amarigna	somaligna	amarigna	yes	somali	rural		always
186 191 2	ET7	186	191	2	186	156440	6	2008	1302	39605	3	1976	915	32	30-34	year and age - month imputed	completed	6	1237	15	66	2	all woman sample	186	13	13	somali	rural		1	1506		1502			1	1722	selected	woman not selected	amarigna	amarigna	amarigna	no	somali	rural		always
186 207 1	ET7	186	207	1	186	156440	6	2008	1302	39604	7	1989	1075	18	15-19	year and age - month imputed	completed	5	1237	15	66	2	all woman sample	186	13	13	somali	rural		1	1506		1502			husband not in household	1722	selected	woman selected and interviewed	amarigna	somaligna	amarigna	yes	somali	rural		2	town (rural areas)	somali
186 260 2	ET7	186	260	2	186	156440	6	2008	1302	39605	1	1973	877	35	35-39	month and year - information complete	completed	6	1237	15	66	2	all woman sample	186	13	13	somali	rural		1	1503		1502			1	1722	selected	woman selected and interviewed	amarigna	somaligna	amarigna	yes	somali	rural		always
186 301 2	ET7	186	301	2	186	156440	6	2008	1302	39605	2	1979	950	29	25-29	year and age - month imputed	completed	6	1237	15	66	2	all woman sample	186	13	13	somali	rural		1	1506		1502			1	1722	selected	woman not selected	amarigna	somaligna	amarigna	no	somali	rural		8	town (rural areas)	somali
186 372 2	ET7	186	372	2	186	156440	6	2008	1302	39603	3	1971	855	37	35-39	month and year - information complete	completed	4	1237	15	66	2	all woman sample	186	13	13	somali	rural		2	1506		1502			1	1722	selected	woman selected and interviewed	amarigna	somaligna	amarigna	no	somali	rural		always
186 450 1	ET7	186	450	1	186	156440	6	2008	1302	39603	4	1985	1024	23	20-24	month and year - information complete	completed	4	1237	15	66	2	all woman sample	186	13	13	somali	rural		2	1503		1502			2	1722	selected	woman not selected	amarigna	somaligna	amarigna	yes	somali	rural		7	town (rural areas)	oromia
186 459 2	ET7	186	459	2	186	156440	6	2008	1302	39603	5	1992	1109	16	15-19	month and year - information complete	completed	4	1237	15	66	2	all woman sample	186	13	13	somali	rural		1	1506		1502			1	1722	selected	woman not selected	amarigna	somaligna	oromigna	no	somali	rural		always
187 58 2	ET7	187	58	2	187	237510	9	2008	1305	39713	7	1988	1063	20	20-24	month and year - information complete	completed	22	1237	12	69	2	all woman sample	187	13	13	somali	rural		1	1704		1702			1	382	selected	woman not selected	amarigna	somaligna	somaligna	yes	somali	rural		2	city (urban areas)	somali
187 208 2	ET7	187	208	2	187	237510	9	2008	1305	39714	2	1989	1070	19	15-19	month and year - information complete	completed	23	1237	12	69	2	all woman sample	187	13	13	somali	rural		1	1704		1702			1	382	selected	woman selected and interviewed	amarigna	somaligna	somaligna	yes	somali	rural		always
187 213 2	ET7	187	213	2	187	237510	9	2008	1305	39716	7	1968	823	40	40-44	month and year - information complete	completed	25	1237	12	69	2	all woman sample	187	13	13	somali	rural		2	1702		1702			1	382	selected	woman not selected	amarigna	somaligna	somaligna	yes	somali	rural		always
187 258 1	ET7	187	258	1	187	237510	9	2008	1305	39714	8	1978	944	30	30-34	month and year - information complete	completed	23	1237	12	69	2	all woman sample	187	13	13	somali	rural		1	1704		1702			2	382	selected	woman not selected	amarigna	somaligna	somaligna	yes	somali	rural		always
187 330 1	ET7	187	330	1	187	237510	9	2008	1305	39713	4	1987	1048	21	20-24	month and year - information complete	completed	22	1237	12	69	2	all woman sample	187	13	13	somali	rural		1	1705		1702			husband not in household	382	selected	woman selected and interviewed	amarigna	somaligna	somaligna	yes	somali	rural		always
187 377 1	ET7	187	377	1	187	237510	9	2008	1305	39713	1	1966	793	42	40-44	month and year - information complete	completed	22	1237	12	69	2	all woman sample	187	13	13	somali	rural		1	1706		1702			husband not in household	382	selected	woman selected and interviewed	amarigna	somaligna	somaligna	yes	somali	rural		always
187 423 1	ET7	187	423	1	187	237510	9	2008	1305	39714	6	1985	1026	23	20-24	month and year - information complete	completed	23	1237	12	69	2	all woman sample	187	13	13	somali	rural		1	1706		1702			husband not in household	382	selected	woman not selected	amarigna	somaligna	somaligna	no	somali	rural		always
187 453 1	ET7	187	453	1	187	237510	9	2008	1305	39713	3	1970	843	38	35-39	month and year - information complete	completed	22	1237	12	69	2	all woman sample	187	13	13	somali	rural		1	1704		1702				382	selected	woman not selected	amarigna	somaligna	somaligna	yes	somali	rural		always
187 477 2	ET7	187	477	2	187	237510	9	2008	1305	39714	9	1972	873	36	35-39	month and year - information complete	completed	23	1237	12	69	2	all woman sample	187	13	13	somali	rural		1	1705		1702			1	382	selected	woman not selected	amarigna	somaligna	somaligna	yes	somali	rural		always
187 478 2	ET7	187	478	2	187	237510	9	2008	1305	39716	3	1963	759	45	45-49	month and year - information complete	completed	25	1237	12	69	2	all woman sample	187	13	13	somali	rural		4	1702		1702			1	382	selected	woman selected, but privacy not possible	amarigna	somaligna	somaligna	yes	somali	rural		always
189 11 2	ET7	189	11	2	189	29111	6	2008	1302	39616	5	1962	749	46	45-49	month and year - information complete	completed	17	1237	15	66	2	all woman sample	189	4	4	afar	rural		1	503		502				1050	selected	woman selected, but privacy not possible	amarigna	amarigna	amarigna	yes	afar	rural		always
189 11 6	ET7	189	11	6	189	29111	6	2008	1302	39616	4	1993	1120	15	15-19	month and year - information complete	completed	17	1237	15	66	2	all woman sample	189	4	4	afar	rural		1	503		502			husband not in household	1050	selected	woman not selected	amarigna	amarigna	amarigna	yes	afar	rural		always
189 104 2	ET7	189	104	2	189	29111	6	2008	1302	39616	2	1978	938	30	30-34	month and year - information complete	completed	17	1237	15	66	2	all woman sample	189	4	4	afar	rural		3	506		502			6	1050	selected	woman not selected	amarigna	afarigna	amarigna	no	afar	rural		7	town (rural areas)	afar
189 120 2	ET7	189	120	2	189	29111	6	2008	1302	39616	1	1980	961	28	25-29	month and year - information complete	completed	17	1237	15	66	2	all woman sample	189	4	4	afar	rural		2	506		502			1	1050	selected	woman selected and interviewed	amarigna	afarigna	amarigna	no	afar	rural		always
189 155 2	ET7	189	155	2	189	29111	6	2008	1302	39618	12	1973	888	34	30-34	month and year - information complete	completed	19	1237	15	66	2	all woman sample	189	4	4	afar	rural		1	505		502			1	1050	selected	woman not selected	amarigna	amarigna	amarigna	yes	afar	rural		always
189 186 2	ET7	189	186	2	189	29111	6	2008	1302	39618	4	1989	1072	19	15-19	month and year - information complete	completed	19	1237	15	66	2	all woman sample	189	4	4	afar	rural		1	505		502			1	1050	selected	woman not selected	amarigna	amarigna	amarigna	no	afar	rural		always
189 236 2	ET7	189	236	2	189	29111	6	2008	1302	39617	4	1961	736	47	45-49	year and age - month imputed	completed	18	1237	15	66	2	all woman sample	189	4	4	afar	rural		2	505		502			1	1050	selected	woman not selected	amarigna	amarigna	amarigna	yes	afar	rural		always
189 248 3	ET7	189	248	3	189	29111	6	2008	1302	39618	3	1986	1035	22	20-24	month and year - information complete	completed	19	1237	15	66	2	all woman sample	189	4	4	afar	rural		2	503		502			husband not in household	1050	selected	woman selected and interviewed	amarigna	amarigna	amarigna	yes	afar	rural		always
189 297 1	ET7	189	297	1	189	29111	6	2008	1302	39617	2	1969	830	39	35-39	month and year - information complete	completed	18	1237	15	66	2	all woman sample	189	4	4	afar	rural		1	503		502			husband not in household	1050	selected	woman not selected	amarigna	amarigna	amarigna	yes	afar	rural		always
189 357 2	ET7	189	357	2	189	29111	6	2008	1302	39616	6	1986	1038	22	20-24	month and year - information complete	completed	17	1237	15	66	2	all woman sample	189	4	4	afar	rural		1	502		502				1050	selected	woman not selected	amarigna	afarigna	amarigna	yes	afar	rural		always
189 362 2	ET7	189	362	2	189	29111	6	2008	1302	39616	3	1976	915	32	30-34	year and age - month imputed	completed	17	1237	15	66	2	all woman sample	189	4	4	afar	rural		3	505		502			1	1050	selected	woman not selected	amarigna	amarigna	amarigna	yes	afar	rural		always
189 380 2	ET7	189	380	2	189	29111	6	2008	1302	39617	3	1980	963	28	25-29	month and year - information complete	completed	18	1237	15	66	2	all woman sample	189	4	4	afar	rural		2	506		502			1	1050	selected	woman selected, but privacy not possible	amarigna	afarigna	amarigna	no	afar	rural		always
189 464 2	ET7	189	464	2	189	29111	6	2008	1302	39617	6	1990	1086	18	15-19	year and age - month imputed	completed	18	1237	15	66	2	all woman sample	189	4	4	afar	rural		1	505		502			1	1050	selected	woman selected and interviewed	amarigna	amarigna	amarigna	yes	afar	rural		always
191 2 1	ET7	191	2	1	191	53396	6	2008	1302	39605	4	1977	928	31	30-34	year and age - month imputed	completed	6	1237	15	66	2	all woman sample	191	4	4	afar	rural		1	506		502			2	955	selected	woman not selected	amarigna	amarigna	amarigna	no	afar	rural		5	city (urban areas)	afar
191 6 3	ET7	191	6	3	191	53396	6	2008	1302	39605	11	1981	983	26	25-29	month and year - information complete	completed	6	1237	15	66	2	all woman sample	191	4	4	afar	rural		1	505		502				955	selected	woman not selected	amarigna	amarigna	amarigna	no	afar	rural		13	town (rural areas)	amhara
191 12 2	ET7	191	12	2	191	53396	6	2008	1302	39607	3	1974	891	34	30-34	year and age - month imputed	completed	8	1237	15	66	2	all woman sample	191	4	4	afar	rural		2	505		502			1	955	selected	woman not selected	amarigna	amarigna	amarigna	yes	afar	rural		always
191 26 1	ET7	191	26	1	191	53396	6	2008	1302	39606	10	1959	718	48	45-49	month and year - information complete	completed	7	1237	15	66	2	all woman sample	191	4	4	afar	rural		1	505		502			2	955	selected	woman selected and interviewed	amarigna	amarigna	amarigna	no	afar	rural		always
191 158 2	ET7	191	158	2	191	53396	6	2008	1302	39605	3	1976	915	32	30-34	month and year - information complete	completed	6	1237	15	66	2	all woman sample	191	4	4	afar	rural		1	503		502			1	955	selected	woman selected and interviewed	amarigna	amarigna	amarigna	yes	afar	rural		always
191 164 1	ET7	191	164	1	191	53396	6	2008	1302	39605	3	1989	1071	19	15-19	month and year - information complete	completed	6	1237	15	66	2	all woman sample	191	4	4	afar	rural		1	505		502			husband not in household	955	selected	woman not selected	amarigna	amarigna	amarigna	yes	afar	rural		always
191 177 2	ET7	191	177	2	191	53396	6	2008	1302	39607	5	1973	881	35	35-39	month and year - information complete	completed	8	1237	15	66	2	all woman sample	191	4	4	afar	rural		2	503		502			1	955	selected	woman selected and interviewed	amarigna	amarigna	amarigna	yes	afar	rural		always
191 185 4	ET7	191	185	4	191	53396	6	2008	1302	39605	4	1988	1060	20	20-24	month and year - information complete	completed	6	1237	15	66	2	all woman sample	191	4	4	afar	rural		1	503		502			husband not in household	955	selected	woman not selected	amarigna	amarigna	amarigna	yes	afar	rural		always
191 283 2	ET7	191	283	2	191	53396	6	2008	1302	39604	1	1987	1045	21	20-24	month and year - information complete	completed	5	1237	15	66	2	all woman sample	191	4	4	afar	rural		2	505		502			1	955	selected	woman selected and interviewed	amarigna	amarigna	amarigna	yes	afar	rural		always
191 296 2	ET7	191	296	2	191	53396	6	2008	1302	39606	7	1982	991	25	25-29	month and year - information complete	completed	7	1237	15	66	2	all woman sample	191	4	4	afar	rural		1	506		502			1	955	selected	woman not selected	amarigna	afarigna	amarigna	no	afar	rural		always
191 426 1	ET7	191	426	1	191	53396	6	2008	1302	39604	2	1990	1082	18	15-19	month and year - information complete	completed	5	1237	15	66	2	all woman sample	191	4	4	afar	rural		1	503		502			husband not in household	955	selected	woman selected and interviewed	amarigna	amarigna	amarigna	yes	afar	rural		always
191 434 2	ET7	191	434	2	191	53396	6	2008	1302	39605	3	1977	927	31	30-34	month and year - information complete	completed	6	1237	15	66	2	all woman sample	191	4	4	afar	rural		3	505		502			1	955	selected	woman not selected	amarigna	amarigna	amarigna	yes	afar	rural		always
191 451 3	ET7	191	451	3	191	53396	6	2008	1302	39606	3	1983	999	25	25-29	month and year - information complete	completed	7	1237	15	66	2	all woman sample	191	4	4	afar	rural		1	506		502			husband not in household	955	selected	woman selected, but privacy not possible	amarigna	afarigna	amarigna	no	afar	rural		always
191 460 1	ET7	191	460	1	191	53396	6	2008	1302	39604	8	1962	752	45	45-49	month and year - information complete	completed	5	1237	15	66	2	all woman sample	191	4	4	afar	rural		1	503		502			2	955	selected	woman selected and interviewed	amarigna	amarigna	amarigna	yes	afar	rural		always
192 16 2	ET7	192	16	2	192	157307	8	2008	1304	39661	3	1990	1083	18	15-19	month and year - information complete	completed	1	1237	13	68	2	all woman sample	192	4	4	afar	rural		1	605		602			1	2300	selected	woman selected and interviewed	amarigna	afarigna	afarigna	yes	afar	rural		always
192 17 2	ET7	192	17	2	192	157307	8	2008	1304	39666	7	1986	1039	22	20-24	year and age - month imputed	completed	6	1237	13	68	2	all woman sample	192	4	4	afar	rural		1	603		602			1	2300	selected	woman not selected	amarigna	afarigna	afarigna	no	afar	rural		7	town (rural areas)	afar
192 17 6	ET7	192	17	6	192	157307	8	2008	1304	39666	7	1990	1087	18	15-19	year and age - month imputed	completed	6	1237	13	68	2	all woman sample	192	4	4	afar	rural		1	603		602			husband not in household	2300	selected	woman not selected	amarigna	afarigna	afarigna	no	afar	rural		always
192 19 2	ET7	192	19	2	192	157307	7	2008	1303	39659	3	1985	1023	23	20-24	month and year - information complete	completed	30	1237	14	67	2	all woman sample	192	4	4	afar	rural		1	605		602			1	2300	selected	woman selected and interviewed	amarigna	amarigna	amarigna	no	afar	rural		1	city (urban areas)	tigray
192 21 2	ET7	192	21	2	192	157307	8	2008	1304	39664	8	1976	920	32	30-34	year and age - month imputed	completed	4	1237	13	68	2	all woman sample	192	4	4	afar	rural		1	606		602			1	2300	selected	woman not selected	amarigna	afarigna	afarigna	yes	afar	rural		always
192 23 2	ET7	192	23	2	192	157307	7	2008	1303	39660	4	1979	952	29	25-29	year and age - month imputed	completed	31	1237	14	67	2	all woman sample	192	4	4	afar	rural		1	605		602			1	2300	selected	woman not selected	amarigna	afarigna	afarigna	yes	afar	rural		always
192 34 2	ET7	192	34	2	192	157307	8	2008	1304	39661	7	1961	739	47	45-49	year and age - month imputed	completed	1	1237	13	68	2	all woman sample	192	4	4	afar	rural		5	605		602			1	2300	selected	woman not selected	amarigna	afarigna	afarigna	yes	afar	rural		always
192 34 4	ET7	192	34	4	192	157307	8	2008	1304	39661	8	1989	1076	19	15-19	year and age - month imputed	completed	1	1237	13	68	2	all woman sample	192	4	4	afar	rural		1	605		602			husband not in household	2300	selected	woman not selected	amarigna	afarigna	afarigna	yes	afar	rural		always
192 58 1	ET7	192	58	1	192	157307	8	2008	1304	39664	5	1978	941	30	30-34	year and age - month imputed	completed	4	1237	13	68	2	all woman sample	192	4	4	afar	rural		3	603		602			husband not in household	2300	selected	woman selected and interviewed	amarigna	afarigna	afarigna	no	afar	rural		always
192 139 3	ET7	192	139	3	192	157307	8	2008	1304	39665	8	1989	1076	19	15-19	year and age - month imputed	completed	5	1237	13	68	2	all woman sample	192	4	4	afar	rural		1	603		602				2300	selected	woman not selected	amarigna	afarigna	afarigna	no	afar	rural		always
192 144 1	ET7	192	144	1	192	157307	8	2008	1304	39664	5	1992	1109	16	15-19	year and age - month imputed	completed	4	1237	13	68	2	all woman sample	192	4	4	afar	rural		1	606		602			husband not in household	2300	selected	woman not selected	amarigna	afarigna	afarigna	yes	afar	rural		always
192 152 1	ET7	192	152	1	192	157307	7	2008	1303	39659	4	1984	1012	24	20-24	year and age - month imputed	completed	30	1237	14	67	2	all woman sample	192	4	4	afar	rural		1	605		602			husband not in household	2300	selected	woman selected and interviewed	amarigna	afarigna	afarigna	yes	afar	rural		always
192 153 2	ET7	192	153	2	192	157307	8	2008	1304	39665	8	1986	1040	22	20-24	year and age - month imputed	completed	5	1237	13	68	2	all woman sample	192	4	4	afar	rural		1	606		602			1	2300	selected	woman not selected	amarigna	afarigna	afarigna	yes	afar	rural		always
192 173 1	ET7	192	173	1	192	157307	7	2008	1303	39660	7	1990	1087	18	15-19	year and age - month imputed	completed	31	1237	14	67	2	all woman sample	192	4	4	afar	rural		1	605		602			husband not in household	2300	selected	woman not selected	amarigna	afarigna	afarigna	no	afar	rural		always
192 191 2	ET7	192	191	2	192	157307	8	2008	1304	39664	1	1968	817	40	40-44	year and age - month imputed	completed	4	1237	13	68	2	all woman sample	192	4	4	afar	rural		3	603		602			1	2300	selected	woman not selected	amarigna	afarigna	afarigna	no	afar	rural		always
192 191 4	ET7	192	191	4	192	157307	8	2008	1304	39665	1	1990	1081	18	15-19	year and age - month imputed	completed	5	1237	13	68	2	all woman sample	192	4	4	afar	rural		1	603		602			husband not in household	2300	selected	woman selected and interviewed	amarigna	afarigna	afarigna	no	afar	rural		always
192 201 2	ET7	192	201	2	192	157307	8	2008	1304	39665	5	1981	977	27	25-29	year and age - month imputed	completed	5	1237	13	68	2	all woman sample	192	4	4	afar	rural		3	606		602			1	2300	selected	woman not selected	amarigna	afarigna	afarigna	yes	afar	rural		always
192 233 2	ET7	192	233	2	192	157307	8	2008	1304	39665	6	1986	1038	22	20-24	year and age - month imputed	completed	5	1237	13	68	2	all woman sample	192	4	4	afar	rural		2	603		602			1	2300	selected	woman not selected	amarigna	afarigna	afarigna	no	afar	rural		always
192 298 2	ET7	192	298	2	192	157307	8	2008	1304	39664	3	1985	1023	23	20-24	year and age - month imputed	completed	4	1237	13	68	2	all woman sample	192	4	4	afar	rural		1	603		602			1	2300	selected	woman selected and interviewed	amarigna	afarigna	afarigna	no	afar	rural		4	town (rural areas)	afar
192 313 1	ET7	192	313	1	192	157307	7	2008	1303	39659	5	1962	749	46	45-49	year and age - month imputed	completed	30	1237	14	67	2	all woman sample	192	4	4	afar	rural		1	605		602			husband not in household	2300	selected	woman selected and interviewed	amarigna	afarigna	afarigna	no	afar	rural		always
192 313 2	ET7	192	313	2	192	157307	7	2008	1303	39659	6	1984	1014	24	20-24	month and year - information complete	completed	30	1237	14	67	2	all woman sample	192	4	4	afar	rural		1	605		602			husband not in household	2300	selected	woman not selected	amarigna	afarigna	afarigna	no	afar	rural		always
192 337 2	ET7	192	337	2	192	157307	8	2008	1304	39666	6	1975	906	33	30-34	year and age - month imputed	completed	6	1237	13	68	2	all woman sample	192	4	4	afar	rural		2	606		602			1	2300	selected	woman selected and interviewed	amarigna	afarigna	afarigna	yes	afar	rural		always
192 381 4	ET7	192	381	4	192	157307	8	2008	1304	39665	4	1993	1120	15	15-19	month and year - information complete	completed	5	1237	13	68	2	all woman sample	192	4	4	afar	rural		1	602		602			husband not in household	2300	selected	woman not selected	amarigna	afarigna	afarigna	yes	afar	rural		6	town (rural areas)	afar
192 475 1	ET7	192	475	1	192	157307	8	2008	1304	39664	2	1986	1034	22	20-24	year and age - month imputed	completed	4	1237	13	68	2	all woman sample	192	4	4	afar	rural		2	606		602			husband not in household	2300	selected	woman selected and interviewed	amarigna	afarigna	afarigna	yes	afar	rural		always
192 479 2	ET7	192	479	2	192	157307	8	2008	1304	39666	6	1988	1062	20	20-24	year and age - month imputed	completed	6	1237	13	68	2	all woman sample	192	4	4	afar	rural		1	606		602			1	2300	selected	woman selected and interviewed	amarigna	afarigna	afarigna	yes	afar	rural		4	town (rural areas)	tigray
193 1 2	ET7	193	1	2	193	131928	7	2008	1303	39644	12	1977	936	30	30-34	month and year - information complete	completed	15	1237	14	67	2	all woman sample	193	14	14	benishangul	urban		1	1905		1902			1	1815	selected	woman selected and interviewed	amarigna	amarigna	amarigna	yes	benishangul	urban		15	town (rural areas)	oromia
193 15 1	ET7	193	15	1	193	131928	7	2008	1303	39644	6	1986	1038	22	20-24	month and year - information complete	completed	15	1237	14	67	2	all woman sample	193	14	14	benishangul	urban		1	1905		1902			2	1815	selected	woman selected and interviewed	amarigna	amarigna	oromigna	no	benishangul	urban		always
193 40 2	ET7	193	40	2	193	131928	7	2008	1303	39645	4	1983	1000	25	25-29	month and year - information complete	completed	16	1237	14	67	2	all woman sample	193	14	14	benishangul	urban		1	1906		1902			1	1815	selected	woman not selected	amarigna	amarigna	amarigna	no	benishangul	urban		10	town (rural areas)	oromia
193 51 2	ET7	193	51	2	193	131928	7	2008	1303	39644	1	1990	1081	18	15-19	month and year - information complete	completed	15	1237	14	67	2	all woman sample	193	14	14	benishangul	urban		1	1903		1902			1	1815	selected	woman not selected	amarigna	amarigna	amarigna	no	benishangul	urban		0	town (rural areas)	benishangul-gumuz
193 58 1	ET7	193	58	1	193	131928	7	2008	1303	39644	5	1980	965	28	25-29	month and year - information complete	completed	15	1237	14	67	2	all woman sample	193	14	14	benishangul	urban		1	1902		1902			2	1815	selected	woman not selected	amarigna	amarigna	amarigna	yes	benishangul	urban		always
193 77 2	ET7	193	77	2	193	131928	7	2008	1303	39645	10	1970	850	37	35-39	month and year - information complete	completed	16	1237	14	67	2	all woman sample	193	14	14	benishangul	urban		1	1902		1902			1	1815	selected	woman selected and interviewed	amarigna	amarigna	amarigna	yes	benishangul	urban		22	city (urban areas)	oromia
193 165 1	ET7	193	165	1	193	131928	7	2008	1303	39644	7	1985	1027	23	20-24	month and year - information complete	completed	15	1237	14	67	2	all woman sample	193	14	14	benishangul	urban		1	1902		1902			husband not in household	1815	selected	woman not selected	amarigna	amarigna	amarigna	yes	benishangul	urban		always
193 167 2	ET7	193	167	2	193	131928	7	2008	1303	39644	1	1980	961	28	25-29	month and year - information complete	completed	15	1237	14	67	2	all woman sample	193	14	14	benishangul	urban		3	1905		1902			1	1815	selected	woman not selected	amarigna	amarigna	oromigna	yes	benishangul	urban		always
193 197 2	ET7	193	197	2	193	131928	7	2008	1303	39644	3	1989	1071	19	15-19	month and year - information complete	completed	15	1237	14	67	2	all woman sample	193	14	14	benishangul	urban		1	1902		1902			1	1815	selected	woman not selected	amarigna	amarigna	amarigna	yes	benishangul	urban		always
193 216 2	ET7	193	216	2	193	131928	7	2008	1303	39646	2	1978	938	30	30-34	month and year - information complete	completed	17	1237	14	67	2	all woman sample	193	14	14	benishangul	urban		1	1905		1902			1	1815	selected	woman selected and interviewed	amarigna	amarigna	oromigna	yes	benishangul	urban		20	town (rural areas)	oromia
193 219 2	ET7	193	219	2	193	131928	7	2008	1303	39643	4	1963	760	45	45-49	month and year - information complete	completed	14	1237	14	67	2	all woman sample	193	14	14	benishangul	urban		2	1906		1902			1	1815	selected	woman not selected	amarigna	amarigna	amarigna	no	benishangul	urban		always
193 331 2	ET7	193	331	2	193	131928	7	2008	1303	39644	6	1983	1002	25	25-29	month and year - information complete	completed	15	1237	14	67	2	all woman sample	193	14	14	benishangul	urban		1	1906		1902			1	1815	selected	woman not selected	amarigna	amarigna	amarigna	no	benishangul	urban		always
193 344 1	ET7	193	344	1	193	131928	7	2008	1303	39645	3	1982	987	26	25-29	month and year - information complete	completed	16	1237	14	67	2	all woman sample	193	14	14	benishangul	urban		1	1905		1902				1815	selected	woman selected and interviewed	amarigna	amarigna	amarigna	no	benishangul	urban		4	town (rural areas)	benishangul-gumuz
193 349 2	ET7	193	349	2	193	131928	7	2008	1303	39647	2	1966	794	42	40-44	month and year - information complete	completed	18	1237	14	67	2	all woman sample	193	14	14	benishangul	urban		1	1903		1902			1	1815	selected	woman not selected	amarigna	oromigna	oromigna	no	benishangul	urban		20	city (urban areas)	oromia
193 365 2	ET7	193	365	2	193	131928	7	2008	1303	39644	10	1988	1066	19	15-19	month and year - information complete	completed	15	1237	14	67	2	all woman sample	193	14	14	benishangul	urban		1	1903		1902			1	1815	selected	woman selected and interviewed	amarigna	oromigna	oromigna	no	benishangul	urban		0	city (urban areas)	oromia
193 367 2	ET7	193	367	2	193	131928	7	2008	1303	39643	6	1986	1038	22	20-24	month and year - information complete	completed	14	1237	14	67	2	all woman sample	193	14	14	benishangul	urban		1	1905		1902			1	1815	selected	woman selected and interviewed	amarigna	amarigna	amarigna	no	benishangul	urban		10	town (rural areas)	oromia
193 393 2	ET7	193	393	2	193	131928	7	2008	1303	39643	1	1981	973	27	25-29	month and year - information complete	completed	14	1237	14	67	2	all woman sample	193	14	14	benishangul	urban		1	1902		1902			1	1815	selected	woman not selected	amarigna	amarigna	amarigna	no	benishangul	urban		14	city (urban areas)	benishangul-gumuz
193 448 2	ET7	193	448	2	193	131928	7	2008	1303	39644	4	1990	1084	18	15-19	month and year - information complete	completed	15	1237	14	67	2	all woman sample	193	14	14	benishangul	urban		1	1906		1902			1	1815	selected	woman not selected	amarigna	amarigna	amarigna	no	benishangul	urban		2	town (rural areas)	oromia
197 5 2	ET7	197	5	2	197	42136	6	2008	1302	39603	6	1977	930	31	30-34	month and year - information complete	completed	4	1237	15	66	2	all woman sample	197	20	20	gambela	rural		1	2503		2502			1	1080	selected	woman not selected	amarigna	amarigna	amarigna	no	gambela	rural		11	town (rural areas)	amhara
197 46 2	ET7	197	46	2	197	42136	6	2008	1302	39606	1	1988	1057	20	20-24	year and age - month imputed	completed	7	1237	15	66	2	all woman sample	197	20	20	gambela	rural		5	2505		2502			1	1080	selected	woman not selected	amarigna	amarigna	amarigna	yes	gambela	rural		20	town (rural areas)	gambela
197 50 2	ET7	197	50	2	197	42136	6	2008	1302	39604	5	1975	905	33	30-34	month and year - information complete	completed	5	1237	15	66	2	all woman sample	197	20	20	gambela	rural		1	2504		2502			1	1080	selected	woman not selected	amarigna	amarigna	amarigna	no	gambela	rural		4	city (urban areas)	addis ababa
197 52 2	ET7	197	52	2	197	42136	6	2008	1302	39600	9	1981	981	26	25-29	age - year/month imputed	completed	1	1237	15	66	2	all woman sample	197	20	20	gambela	rural		1	2504		2502			1	1080	selected	woman selected and interviewed	amarigna	amarigna	amarigna	no	gambela	rural		always
197 54 2	ET7	197	54	2	197	42136	6	2008	1302	39600	7	1972	871	35	35-39	month and year - information complete	completed	1	1237	15	66	2	all woman sample	197	20	20	gambela	rural		1	2505		2502			1	1080	selected	woman not selected	amarigna	amarigna	amarigna	no	gambela	rural		15	town (rural areas)	amhara
197 72 2	ET7	197	72	2	197	42136	6	2008	1302	39600	6	1990	1086	18	15-19	month and year - information complete	completed	1	1237	15	66	2	all woman sample	197	20	20	gambela	rural		1	2503		2502			1	1080	selected	woman not selected	amarigna	amarigna	amarigna	no	gambela	rural		always
197 129 1	ET7	197	129	1	197	42136	6	2008	1302	39603	3	1977	927	31	30-34	month and year - information complete	completed	4	1237	15	66	2	all woman sample	197	20	20	gambela	rural		1	2502		2502			husband not in household	1080	selected	woman not selected	amarigna	amarigna	amarigna	no	gambela	rural		13	town (rural areas)	gambela
197 137 2	ET7	197	137	2	197	42136	6	2008	1302	39602	10	1976	922	31	30-34	month and year - information complete	completed	3	1237	15	66	2	all woman sample	197	20	20	gambela	rural		2	2502		2502			1	1080	selected	woman not selected	amarigna	amarigna	amarigna	no	gambela	rural		20	town (rural areas)	amhara
197 162 2	ET7	197	162	2	197	42136	6	2008	1302	39600	9	1977	933	30	30-34	month and year - information complete	completed	1	1237	15	66	2	all woman sample	197	20	20	gambela	rural		1	2502		2502			1	1080	selected	woman selected and interviewed	amarigna	amarigna	amarigna	no	gambela	rural		13	town (rural areas)	amhara
197 181 1	ET7	197	181	1	197	42136	6	2008	1302	39603	9	1986	1041	21	20-24	month and year - information complete	completed	4	1237	15	66	2	all woman sample	197	20	20	gambela	rural		1	2502		2502			husband not in household	1080	selected	woman selected and interviewed	amarigna	amarigna	amarigna	no	gambela	rural		2	city (urban areas)	gambela
197 210 2	ET7	197	210	2	197	42136	6	2008	1302	39601	12	1972	876	35	35-39	month and year - information complete	completed	2	1237	15	66	2	all woman sample	197	20	20	gambela	rural		1	2502		2502			1	1080	selected	woman selected and interviewed	amarigna	amarigna	amarigna	no	gambela	rural		4	town (rural areas)	gambela
197 214 2	ET7	197	214	2	197	42136	6	2008	1302	39603	7	1972	871	35	35-39	month and year - information complete	completed	4	1237	15	66	2	all woman sample	197	20	20	gambela	rural		1	2505		2502			1	1080	selected	woman selected and interviewed	amarigna	amarigna	amarigna	no	gambela	rural		31	town (rural areas)	amhara
197 266 2	ET7	197	266	2	197	42136	6	2008	1302	39602	5	1983	1001	25	25-29	month and year - information complete	completed	3	1237	15	66	2	all woman sample	197	20	20	gambela	rural		1	2504		2502			1	1080	selected	woman not selected	amarigna	amarigna	amarigna	no	gambela	rural		1	city (urban areas)	amhara
197 375 2	ET7	197	375	2	197	42136	6	2008	1302	39601	5	1988	1061	20	20-24	month and year - information complete	completed	2	1237	15	66	2	all woman sample	197	20	20	gambela	rural		1	2503		2502			1	1080	selected	woman selected and interviewed	amarigna	amarigna	amarigna	no	gambela	rural		5	city (urban areas)	amhara
197 418 2	ET7	197	418	2	197	42136	6	2008	1302	39602	8	1978	944	29	25-29	age - year/month imputed	completed	3	1237	15	66	2	all woman sample	197	20	20	gambela	rural		1	2505		2502			1	1080	selected	woman not selected	amarigna	amarigna	amarigna	no	gambela	rural		10	town (rural areas)	amhara
197 458 2	ET7	197	458	2	197	42136	6	2008	1302	39602	4	1978	940	30	30-34	month and year - information complete	completed	3	1237	15	66	2	all woman sample	197	20	20	gambela	rural		1	2503		2502			1	1080	selected	woman selected and interviewed	amarigna	amarigna	amarigna	no	gambela	rural		8	town (rural areas)	benishangul-gumuz
197 469 2	ET7	197	469	2	197	42136	6	2008	1302	39600	7	1977	931	30	30-34	month and year - information complete	completed	1	1237	15	66	2	all woman sample	197	20	20	gambela	rural		1	2502		2502			1	1080	selected	woman selected and interviewed	amarigna	amarigna	amarigna	no	gambela	rural		13	town (rural areas)	gambela
198 40 1	ET7	198	40	1	198	281264	6	2008	1302	39627	4	1963	760	45	45-49	year and age - month imputed	completed	28	1237	15	66	2	all woman sample	198	13	13	somali	rural		2	1506		1502			husband not in household	735	selected	woman not selected	amarigna	somaligna	amarigna	yes	somali	rural		2	town (rural areas)	somali
198 70 2	ET7	198	70	2	198	281264	6	2008	1302	39628	2	1978	938	30	30-34	year and age - month imputed	completed	29	1237	15	66	2	all woman sample	198	13	13	somali	rural		1	1506		1502			1	735	selected	woman not selected	amarigna	somaligna	amarigna	no	somali	rural		1	town (rural areas)	somali
198 151 1	ET7	198	151	1	198	281264	6	2008	1302	39627	4	1966	796	42	40-44	year and age - month imputed	completed	28	1237	15	66	2	all woman sample	198	13	13	somali	rural		2	1506		1502			husband not in household	735	selected	woman not selected	amarigna	somaligna	amarigna	yes	somali	rural		20	town (rural areas)	somali
198 168 2	ET7	198	168	2	198	281264	6	2008	1302	39628	2	1984	1010	24	20-24	month and year - information complete	completed	29	1237	15	66	2	all woman sample	198	13	13	somali	rural		1	1506		1502			1	735	selected	woman not selected	amarigna	somaligna	amarigna	no	somali	rural		1	town (rural areas)	somali
198 182 2	ET7	198	182	2	198	281264	6	2008	1302	39627	12	1988	1068	19	15-19	year and age - month imputed	completed	28	1237	15	66	2	all woman sample	198	13	13	somali	rural		3	1506		1502			1	735	selected	woman selected and interviewed	amarigna	somaligna	amarigna	yes	somali	rural		1	town (rural areas)	somali
203 11 2	ET7	203	11	2	203	296282	5	2008	1301	39592	4	1988	1060	20	20-24	month and year - information complete	completed	24	1237	16	65	2	all woman sample	203	14	14	benishangul	urban		1	1906		1902			1	1566	selected	woman not selected	amarigna	amarigna	amarigna	no	benishangul	urban		always
203 62 2	ET7	203	62	2	203	296282	5	2008	1301	39594	1	1979	949	29	25-29	month and year - information complete	completed	26	1237	16	65	2	all woman sample	203	14	14	benishangul	urban		1	1905		1902			1	1566	selected	woman not selected	amarigna	amarigna	amarigna	no	benishangul	urban		16	city (urban areas)	oromia
203 63 2	ET7	203	63	2	203	296282	5	2008	1301	39593	3	1975	903	33	30-34	month and year - information complete	completed	25	1237	16	65	2	all woman sample	203	14	14	benishangul	urban		5	1905		1902			1	1566	selected	woman selected and interviewed	amarigna	amarigna	amarigna	no	benishangul	urban		8	town (rural areas)	benishangul-gumuz
203 87 1	ET7	203	87	1	203	296282	5	2008	1301	39592	3	1973	879	35	35-39	month and year - information complete	completed	24	1237	16	65	2	all woman sample	203	14	14	benishangul	urban		1	1906		1902				1566	selected	woman selected and interviewed	amarigna	amarigna	amarigna	no	benishangul	urban		5	city (urban areas)	benishangul-gumuz
203 150 2	ET7	203	150	2	203	296282	5	2008	1301	39595	5	1986	1037	22	20-24	month and year - information complete	completed	27	1237	16	65	2	all woman sample	203	14	14	benishangul	urban		2	1905		1902			1	1566	selected	woman selected and interviewed	amarigna	amarigna	amarigna	no	benishangul	urban		10	town (rural areas)	benishangul-gumuz
203 161 2	ET7	203	161	2	203	296282	5	2008	1301	39592	11	1988	1067	19	15-19	month and year - information complete	completed	24	1237	16	65	2	all woman sample	203	14	14	benishangul	urban		1	1902		1902			1	1566	selected	woman selected and interviewed	amarigna	amarigna	amarigna	no	benishangul	urban		2	city (urban areas)	benishangul-gumuz
203 275 2	ET7	203	275	2	203	296282	5	2008	1301	39593	8	1977	932	30	30-34	month and year - information complete	completed	25	1237	16	65	2	all woman sample	203	14	14	benishangul	urban		2	1902		1902			1	1566	selected	woman not selected	amarigna	amarigna	amarigna	no	benishangul	urban		always
203 277 2	ET7	203	277	2	203	296282	5	2008	1301	39593	5	1984	1013	24	20-24	month and year - information complete	completed	25	1237	16	65	2	all woman sample	203	14	14	benishangul	urban		1	1903		1902			1	1566	selected	woman not selected	amarigna	amarigna	amarigna	no	benishangul	urban		8	town (rural areas)	benishangul-gumuz
203 278 2	ET7	203	278	2	203	296282	5	2008	1301	39592	2	1979	950	29	25-29	month and year - information complete	completed	24	1237	16	65	2	all woman sample	203	14	14	benishangul	urban		1	1906		1902			1	1566	selected	woman not selected	amarigna	amarigna	amarigna	no	benishangul	urban		5	city (urban areas)	oromia
203 310 1	ET7	203	310	1	203	296282	5	2008	1301	39592	5	1987	1049	21	20-24	month and year - information complete	completed	24	1237	16	65	2	all woman sample	203	14	14	benishangul	urban		1	1905		1902			husband not in household	1566	selected	woman selected and interviewed	amarigna	amarigna	amarigna	no	benishangul	urban		0	town (rural areas)	benishangul-gumuz
203 311 2	ET7	203	311	2	203	296282	5	2008	1301	39593	3	1987	1047	21	20-24	year and age - month imputed	completed	25	1237	16	65	2	all woman sample	203	14	14	benishangul	urban		1	1903		1902			1	1566	selected	woman not selected	amarigna	amarigna	amarigna	no	benishangul	urban		0	city (urban areas)	oromia
203 337 2	ET7	203	337	2	203	296282	5	2008	1301	39592	3	1989	1071	19	15-19	month and year - information complete	completed	24	1237	16	65	2	all woman sample	203	14	14	benishangul	urban		1	1902		1902			1	1566	selected	woman selected and interviewed	amarigna	amarigna	oromigna	no	benishangul	urban		4	city (urban areas)	oromia
203 344 2	ET7	203	344	2	203	296282	5	2008	1301	39597	1	1974	889	34	30-34	month and year - information complete	completed	29	1237	16	65	2	all woman sample	203	14	14	benishangul	urban		1	1903		1902			1	1566	selected	woman not selected	amarigna	amarigna	amarigna	no	benishangul	urban		17	town (rural areas)	snnpr
203 356 2	ET7	203	356	2	203	296282	5	2008	1301	39596	12	1987	1056	20	20-24	month and year - information complete	completed	28	1237	16	65	2	all woman sample	203	14	14	benishangul	urban		2	1906		1902			1	1566	selected	woman not selected	amarigna	amarigna	amarigna	no	benishangul	urban		0	town (rural areas)	amhara
203 380 2	ET7	203	380	2	203	296282	5	2008	1301	39592	2	1984	1010	24	20-24	month and year - information complete	completed	24	1237	16	65	2	all woman sample	203	14	14	benishangul	urban		2	1905		1902			1	1566	selected	woman not selected	amarigna	amarigna	amarigna	no	benishangul	urban		3	town (rural areas)	benishangul-gumuz
203 393 2	ET7	203	393	2	203	296282	5	2008	1301	39593	9	1986	1041	21	20-24	month and year - information complete	completed	25	1237	16	65	2	all woman sample	203	14	14	benishangul	urban		1	1903		1902			1	1566	selected	woman selected and interviewed	amarigna	amarigna	amarigna	no	benishangul	urban		2	town (rural areas)	benishangul-gumuz
205 63 2	ET7	205	63	2	205	136333	5	2008	1301	39598	2	1988	1058	20	20-24	month and year - information complete	completed	30	1237	16	65	2	all woman sample	205	3	3	afar	urban		2	403		402			1	400	selected	woman not selected	amarigna	amarigna	amarigna	no	afar	urban		4	city (urban areas)	oromia
205 80 2	ET7	205	80	2	205	136333	5	2008	1301	39599	2	1973	878	35	35-39	month and year - information complete	completed	31	1237	16	65	2	all woman sample	205	3	3	afar	urban		2	403		402			1	400	selected	woman selected and interviewed	amarigna	amarigna	amarigna	no	afar	urban		2	city (urban areas)	amhara
205 84 1	ET7	205	84	1	205	136333	6	2008	1302	39600	1	1986	1033	22	20-24	month and year - information complete	completed	1	1237	15	66	2	all woman sample	205	3	3	afar	urban		1	403		402				400	selected	woman selected and interviewed	amarigna	amarigna	amarigna	no	afar	urban		6	town (rural areas)	amhara
205 105 2	ET7	205	105	2	205	136333	6	2008	1302	39600	3	1983	999	25	25-29	month and year - information complete	completed	1	1237	15	66	2	all woman sample	205	3	3	afar	urban		2	406		402			1	400	selected	woman not selected	amarigna	amarigna	amarigna	no	afar	urban		1	city (urban areas)	amhara
205 114 5	ET7	205	114	5	205	136333	5	2008	1301	39598	3	1981	975	27	25-29	month and year - information complete	completed	30	1237	16	65	2	all woman sample	205	3	3	afar	urban		3	405		402			6	400	selected	woman not selected	amarigna	amarigna	amarigna	no	afar	urban		0	city (urban areas)	afar
205 183 2	ET7	205	183	2	205	136333	6	2008	1302	39600	3	1988	1059	20	20-24	month and year - information complete	completed	1	1237	15	66	2	all woman sample	205	3	3	afar	urban		1	402		402			1	400	selected	woman selected and interviewed	amarigna	amarigna	amarigna	no	afar	urban		11	city (urban areas)	amhara
205 184 1	ET7	205	184	1	205	136333	5	2008	1301	39599	4	1982	988	26	25-29	month and year - information complete	completed	31	1237	16	65	2	all woman sample	205	3	3	afar	urban		1	406		402				400	selected	woman selected and interviewed	amarigna	amarigna	amarigna	no	afar	urban		always
205 240 2	ET7	205	240	2	205	136333	6	2008	1302	39601	3	1983	999	25	25-29	month and year - information complete	completed	2	1237	15	66	2	all woman sample	205	3	3	afar	urban		3	405		402			1	400	selected	woman not selected	amarigna	amarigna	amarigna	no	afar	urban		4	town (rural areas)	amhara
205 252 2	ET7	205	252	2	205	136333	5	2008	1301	39599	1	1959	709	49	45-49	month and year - information complete	completed	31	1237	16	65	2	all woman sample	205	3	3	afar	urban		1	403		402			1	400	selected	woman not selected	amarigna	amarigna	amarigna	no	afar	urban		30	town (rural areas)	amhara
205 287 2	ET7	205	287	2	205	136333	6	2008	1302	39601	7	1988	1063	19	15-19	month and year - information complete	completed	2	1237	15	66	2	all woman sample	205	3	3	afar	urban		1	403		402			1	400	selected	woman not selected	amarigna	amarigna	amarigna	no	afar	urban		1	city (urban areas)	amhara
205 360 2	ET7	205	360	2	205	136333	6	2008	1302	39600	9	1982	993	25	25-29	month and year - information complete	completed	1	1237	15	66	2	all woman sample	205	3	3	afar	urban		2	405		402			1	400	selected	woman not selected	amarigna	amarigna	amarigna	no	afar	urban		3	city (urban areas)	afar
205 386 1	ET7	205	386	1	205	136333	5	2008	1301	39599	2	1986	1034	22	20-24	month and year - information complete	completed	31	1237	16	65	2	all woman sample	205	3	3	afar	urban		1	405		402				400	selected	woman selected and interviewed	amarigna	amarigna	amarigna	yes	afar	urban		3	city (urban areas)	afar
205 415 2	ET7	205	415	2	205	136333	5	2008	1301	39598	3	1988	1059	20	20-24	month and year - information complete	completed	30	1237	16	65	2	all woman sample	205	3	3	afar	urban		1	403		402			1	400	selected	woman selected and interviewed	amarigna	amarigna	amarigna	no	afar	urban		1	town (rural areas)	amhara
205 436 1	ET7	205	436	1	205	136333	6	2008	1302	39600	1	1977	925	31	30-34	month and year - information complete	completed	1	1237	15	66	2	all woman sample	205	3	3	afar	urban		4	406		402			2	400	selected	woman selected and interviewed	amarigna	amarigna	amarigna	no	afar	urban		12	town (rural areas)	amhara
205 463 1	ET7	205	463	1	205	136333	5	2008	1301	39598	11	1977	935	30	30-34	month and year - information complete	completed	30	1237	16	65	2	all woman sample	205	3	3	afar	urban		1	406		402				400	selected	woman not selected	amarigna	amarigna	amarigna	no	afar	urban		9	city (urban areas)	amhara
205 477 1	ET7	205	477	1	205	136333	6	2008	1302	39600	11	1985	1031	22	20-24	month and year - information complete	completed	1	1237	15	66	2	all woman sample	205	3	3	afar	urban		1	402		402			husband not in household	400	selected	woman selected and interviewed	amarigna	amarigna	tigrigna	no	afar	urban		1	city (urban areas)	tigray
208 26 2	ET7	208	26	2	208	305302	9	2008	1305	39710	5	1968	821	40	40-44	month and year - information complete	completed	19	1237	12	69	2	all woman sample	208	13	13	somali	rural		1	3104		3102			1	242	selected	woman selected and interviewed	amarigna	amarigna	somaligna	yes	somali	rural		always
208 66 2	ET7	208	66	2	208	305302	9	2008	1305	39709	1	1982	985	26	25-29	month and year - information complete	completed	18	1237	12	69	2	all woman sample	208	13	13	somali	rural		1	3103		3102			1	242	selected	woman selected and interviewed	amarigna	amarigna	somaligna	yes	somali	rural		always
208 84 2	ET7	208	84	2	208	305302	9	2008	1305	39710	9	1965	789	43	40-44	month and year - information complete	completed	19	1237	12	69	2	all woman sample	208	13	13	somali	rural		1	3103		3102			1	242	selected	woman not selected	amarigna	amarigna	somaligna	yes	somali	rural		always
208 129 1	ET7	208	129	1	208	305302	9	2008	1305	39710	3	1980	963	28	25-29	month and year - information complete	completed	19	1237	12	69	2	all woman sample	208	13	13	somali	rural		2	3104		3102				242	selected	woman not selected	amarigna	amarigna	somaligna	yes	somali	rural		always
208 172 2	ET7	208	172	2	208	305302	9	2008	1305	39711	10	1973	886	34	30-34	month and year - information complete	completed	20	1237	12	69	2	all woman sample	208	13	13	somali	rural		3	3103		3102			1	242	selected	woman not selected	amarigna	amarigna	somaligna	yes	somali	rural		always
208 228 2	ET7	208	228	2	208	305302	9	2008	1305	39710	5	1990	1085	18	15-19	month and year - information complete	completed	19	1237	12	69	2	all woman sample	208	13	13	somali	rural		2	3105		3102			husband not in household	242	selected	woman not selected	amarigna	amarigna	somaligna	yes	somali	rural		always
208 228 3	ET7	208	228	3	208	305302	9	2008	1305	39710	4	1992	1108	16	15-19	month and year - information complete	completed	19	1237	12	69	2	all woman sample	208	13	13	somali	rural		3	3105		3102			husband not in household	242	selected	woman not selected	amarigna	amarigna	somaligna	yes	somali	rural		always
208 246 2	ET7	208	246	2	208	305302	9	2008	1305	39710	4	1988	1060	20	20-24	month and year - information complete	completed	19	1237	12	69	2	all woman sample	208	13	13	somali	rural		1	3105		3102			1	242	selected	woman selected and interviewed	amarigna	amarigna	somaligna	yes	somali	rural		always
208 313 2	ET7	208	313	2	208	305302	9	2008	1305	39711	10	1983	1006	24	20-24	month and year - information complete	completed	20	1237	12	69	2	all woman sample	208	13	13	somali	rural		2	3105		3102			1	242	selected	woman not selected	amarigna	amarigna	somaligna	yes	somali	rural		always
208 315 2	ET7	208	315	2	208	305302	9	2008	1305	39710	9	1974	897	34	30-34	month and year - information complete	completed	19	1237	12	69	2	all woman sample	208	13	13	somali	rural		1	3103		3102			1	242	selected	woman not selected	amarigna	amarigna	somaligna	yes	somali	rural		always
208 360 2	ET7	208	360	2	208	305302	9	2008	1305	39710	2	1985	1022	23	20-24	month and year - information complete	completed	19	1237	12	69	2	all woman sample	208	13	13	somali	rural		1	3105		3102			1	242	selected	woman selected and interviewed	amarigna	amarigna	somaligna	yes	somali	rural		always
208 364 1	ET7	208	364	1	208	305302	9	2008	1305	39710	3	1968	819	40	40-44	month and year - information complete	completed	19	1237	12	69	2	all woman sample	208	13	13	somali	rural		1	3103		3102				242	selected	woman selected and interviewed	amarigna	amarigna	somaligna	yes	somali	rural		always
208 450 2	ET7	208	450	2	208	305302	9	2008	1305	39710	2	1973	878	35	35-39	month and year - information complete	completed	19	1237	12	69	2	all woman sample	208	13	13	somali	rural		1	3105		3102			1	242	selected	woman not selected	amarigna	amarigna	somaligna	yes	somali	rural		always
209 18 2	ET7	209	18	2	209	163610	9	2008	1305	39707	2	1972	866	36	35-39	month and year - information complete	completed	16	1237	12	69	2	all woman sample	209	15	15	benishangul	rural		4	1905		1902			1	1117	selected	woman selected and interviewed	amarigna	amarigna	ruteangna	yes	benishangul	rural		20	town (rural areas)	benishangul-gumuz
209 55 1	ET7	209	55	1	209	163610	9	2008	1305	39708	3	1980	963	28	25-29	month and year - information complete	completed	17	1237	12	69	2	all woman sample	209	15	15	benishangul	rural		1	1905		1902			husband not in household	1117	selected	woman not selected	amarigna	amarigna	ruteangna	yes	benishangul	rural		always
209 107 2	ET7	209	107	2	209	163610	9	2008	1305	39711	7	1969	835	39	35-39	month and year - information complete	completed	20	1237	12	69	2	all woman sample	209	15	15	benishangul	rural		2	1903		1902			1	1117	selected	woman not selected	amarigna	amarigna	ruteangna	yes	benishangul	rural		always
209 114 2	ET7	209	114	2	209	163610	9	2008	1305	39709	6	1984	1014	24	20-24	month and year - information complete	completed	18	1237	12	69	2	all woman sample	209	15	15	benishangul	rural		4	1903		1902			1	1117	selected	woman not selected	amarigna	amarigna	ruteangna	yes	benishangul	rural		always
209 122 2	ET7	209	122	2	209	163610	9	2008	1305	39707	4	1984	1012	24	20-24	month and year - information complete	completed	16	1237	12	69	2	all woman sample	209	15	15	benishangul	rural		1	1905		1902			1	1117	selected	woman selected and interviewed	amarigna	amarigna	ruteangna	yes	benishangul	rural		always
209 126 2	ET7	209	126	2	209	163610	9	2008	1305	39707	4	1983	1000	25	25-29	month and year - information complete	completed	16	1237	12	69	2	all woman sample	209	15	15	benishangul	rural		2	1906		1902			1	1117	selected	woman not selected	amarigna	amarigna	ruteangna	yes	benishangul	rural		always
209 156 1	ET7	209	156	1	209	163610	9	2008	1305	39707	4	1973	880	35	35-39	month and year - information complete	completed	16	1237	12	69	2	all woman sample	209	15	15	benishangul	rural		3	1906		1902			2	1117	selected	woman not selected	amarigna	amarigna	ruteangna	yes	benishangul	rural		always
209 262 2	ET7	209	262	2	209	163610	9	2008	1305	39708	4	1988	1060	20	20-24	month and year - information complete	completed	17	1237	12	69	2	all woman sample	209	15	15	benishangul	rural		3	1905		1902			1	1117	selected	woman selected and interviewed	amarigna	amarigna	ruteangna	yes	benishangul	rural		always
209 295 1	ET7	209	295	1	209	163610	9	2008	1305	39708	2	1973	878	35	35-39	month and year - information complete	completed	17	1237	12	69	2	all woman sample	209	15	15	benishangul	rural		4	1906		1902				1117	selected	woman selected and interviewed	amarigna	amarigna	ruteangna	yes	benishangul	rural		always
209 324 1	ET7	209	324	1	209	163610	9	2008	1305	39706	7	1978	943	30	30-34	month and year - information complete	completed	15	1237	12	69	2	all woman sample	209	15	15	benishangul	rural		3	1905		1902			2	1117	selected	woman selected and interviewed	amarigna	amarigna	ruteangna	yes	benishangul	rural		17	town (rural areas)	benishangul-gumuz
209 327 1	ET7	209	327	1	209	163610	9	2008	1305	39708	3	1974	891	34	30-34	month and year - information complete	completed	17	1237	12	69	2	all woman sample	209	15	15	benishangul	rural		1	1903		1902			husband not in household	1117	selected	woman selected and interviewed	amarigna	amarigna	ruteangna	yes	benishangul	rural		always
209 344 1	ET7	209	344	1	209	163610	9	2008	1305	39707	6	1989	1074	19	15-19	month and year - information complete	completed	16	1237	12	69	2	all woman sample	209	15	15	benishangul	rural		1	1906		1902			husband not in household	1117	selected	woman not selected	amarigna	amarigna	ruteangna	yes	benishangul	rural		always
209 395 2	ET7	209	395	2	209	163610	9	2008	1305	39707	6	1961	738	47	45-49	month and year - information complete	completed	16	1237	12	69	2	all woman sample	209	15	15	benishangul	rural		2	1903		1902			1	1117	selected	woman not selected	amarigna	amarigna	ruteangna	yes	benishangul	rural		always
209 406 1	ET7	209	406	1	209	163610	9	2008	1305	39707	3	1988	1059	20	20-24	month and year - information complete	completed	16	1237	12	69	2	all woman sample	209	15	15	benishangul	rural		1	1906		1902			2	1117	selected	woman selected and interviewed	amarigna	amarigna	ruteangna	yes	benishangul	rural		always
209 421 2	ET7	209	421	2	209	163610	9	2008	1305	39706	4	1983	1000	25	25-29	month and year - information complete	completed	15	1237	12	69	2	all woman sample	209	15	15	benishangul	rural		3	1906		1902			1	1117	selected	woman not selected	amarigna	amarigna	ruteangna	yes	benishangul	rural		always
209 462 1	ET7	209	462	1	209	163610	9	2008	1305	39706	3	1988	1059	20	20-24	month and year - information complete	completed	15	1237	12	69	2	all woman sample	209	15	15	benishangul	rural		1	1905		1902			husband not in household	1117	selected	woman not selected	amarigna	amarigna	ruteangna	yes	benishangul	rural		3	town (rural areas)	benishangul-gumuz
209 463 1	ET7	209	463	1	209	163610	9	2008	1305	39707	4	1992	1108	16	15-19	month and year - information complete	completed	16	1237	12	69	2	all woman sample	209	15	15	benishangul	rural		2	1903		1902			husband not in household	1117	selected	woman selected and interviewed	amarigna	amarigna	ruteangna	yes	benishangul	rural		always
209 464 2	ET7	209	464	2	209	163610	9	2008	1305	39708	4	1986	1036	22	20-24	month and year - information complete	completed	17	1237	12	69	2	all woman sample	209	15	15	benishangul	rural		1	1903		1902			1	1117	selected	woman selected and interviewed	amarigna	amarigna	ruteangna	yes	benishangul	rural		always
209 476 1	ET7	209	476	1	209	163610	9	2008	1305	39707	2	1990	1082	18	15-19	month and year - information complete	completed	16	1237	12	69	2	all woman sample	209	15	15	benishangul	rural		1	1903		1902			husband not in household	1117	selected	woman not selected	amarigna	amarigna	ruteangna	yes	benishangul	rural		always
210 17 2	ET7	210	17	2	210	440156	6	2008	1302	39605	2	1973	878	35	35-39	month and year - information complete	completed	6	1237	15	66	2	all woman sample	210	13	13	somali	rural		1	1604		1602			1	1893	selected	woman selected and interviewed	amarigna	somaligna	amarigna	no	somali	rural		always
210 43 2	ET7	210	43	2	210	440156	6	2008	1302	39604	5	1988	1061	20	20-24	month and year - information complete	completed	5	1237	15	66	2	all woman sample	210	13	13	somali	rural		1	1603		1602			1	1893	selected	woman not selected	amarigna	somaligna	amarigna	yes	somali	rural		always
210 98 1	ET7	210	98	1	210	440156	6	2008	1302	39603	5	1983	1001	25	25-29	month and year - information complete	completed	4	1237	15	66	2	all woman sample	210	13	13	somali	rural		1	1604		1602				1893	selected	woman not selected	amarigna	somaligna	amarigna	no	somali	rural		10	town (rural areas)	somali
210 169 2	ET7	210	169	2	210	440156	6	2008	1302	39605	6	1972	870	36	35-39	year and age - month imputed	completed	6	1237	15	66	2	all woman sample	210	13	13	somali	rural		1	1603		1602			1	1893	selected	woman selected and interviewed	amarigna	somaligna	amarigna	yes	somali	rural		always
210 228 2	ET7	210	228	2	210	440156	6	2008	1302	39601	1	1979	949	29	25-29	month and year - information complete	completed	2	1237	15	66	2	all woman sample	210	13	13	somali	rural		1	1603		1602			1	1893	selected	woman not selected	amarigna	somaligna	amarigna	yes	somali	rural		5	city (urban areas)	somali
210 259 2	ET7	210	259	2	210	440156	6	2008	1302	39602	8	1970	848	37	35-39	month and year - information complete	completed	3	1237	15	66	2	all woman sample	210	13	13	somali	rural		1	1604		1602			1	1893	selected	woman not selected	amarigna	somaligna	amarigna	no	somali	rural		always
210 277 2	ET7	210	277	2	210	440156	6	2008	1302	39600	2	1978	938	30	30-34	month and year - information complete	completed	1	1237	15	66	2	all woman sample	210	13	13	somali	rural		1	1604		1602			1	1893	selected	woman not selected	amarigna	somaligna	amarigna	no	somali	rural		4	town (rural areas)	somali
210 287 2	ET7	210	287	2	210	440156	6	2008	1302	39601	2	1968	818	40	40-44	month and year - information complete	completed	2	1237	15	66	2	all woman sample	210	13	13	somali	rural		1	1604		1602			1	1893	selected	woman not selected	amarigna	somaligna	amarigna	no	somali	rural		always
210 424 2	ET7	210	424	2	210	440156	6	2008	1302	39603	4	1980	964	28	25-29	month and year - information complete	completed	4	1237	15	66	2	all woman sample	210	13	13	somali	rural		1	1604		1602			1	1893	selected	woman selected and interviewed	amarigna	somaligna	amarigna	no	somali	rural		always
214 57 1	ET7	214	57	1	214	893440	8	2008	1304	39669	4	1975	904	33	30-34	month and year - information complete	completed	9	1237	13	68	2	all woman sample	214	13	13	somali	rural		1	1506		1502			husband not in household	1425	selected	woman not selected	amarigna	somaligna	somaligna	yes	somali	rural		5	town (rural areas)	somali
214 208 1	ET7	214	208	1	214	893440	8	2008	1304	39670	2	1968	818	40	40-44	year and age - month imputed	completed	10	1237	13	68	2	all woman sample	214	13	13	somali	rural		5	1503		1502			2	1425	selected	woman selected and interviewed	amarigna	somaligna	somaligna	yes	somali	rural		always
214 375 2	ET7	214	375	2	214	893440	8	2008	1304	39670	8	1978	944	30	30-34	year and age - month imputed	completed	10	1237	13	68	2	all woman sample	214	13	13	somali	rural		1	1502		1502			1	1425	selected	woman not selected	amarigna	somaligna	somaligna	yes	somali	rural		always
214 385 1	ET7	214	385	1	214	893440	8	2008	1304	39669	2	1963	758	45	45-49	month and year - information complete	completed	9	1237	13	68	2	all woman sample	214	13	13	somali	rural		1	1506		1502			husband not in household	1425	selected	woman not selected	amarigna	somaligna	somaligna	yes	somali	rural		always
214 385 2	ET7	214	385	2	214	893440	8	2008	1304	39669	7	1985	1027	23	20-24	month and year - information complete	completed	9	1237	13	68	2	all woman sample	214	13	13	somali	rural		1	1506		1502				1425	selected	woman not selected	amarigna	somaligna	somaligna	yes	somali	rural		always
214 423 1	ET7	214	423	1	214	893440	8	2008	1304	39670	4	1983	1000	25	25-29	year and age - month imputed	completed	10	1237	13	68	2	all woman sample	214	13	13	somali	rural		2	1506		1502			husband not in household	1425	selected	woman selected and interviewed	amarigna	somaligna	somaligna	yes	somali	rural		10	city (urban areas)	somali
214 429 2	ET7	214	429	2	214	893440	8	2008	1304	39666	6	1990	1086	18	15-19	year and age - month imputed	completed	6	1237	13	68	2	all woman sample	214	13	13	somali	rural		2	1505		1502			1	1425	selected	woman selected and interviewed	amarigna	somaligna	somaligna	yes	somali	rural		always
214 447 1	ET7	214	447	1	214	893440	8	2008	1304	39670	3	1976	915	32	30-34	month and year - information complete	completed	10	1237	13	68	2	all woman sample	214	13	13	somali	rural		1	1506		1502			2	1425	selected	woman selected and interviewed	amarigna	somaligna	somaligna	yes	somali	rural		always
214 460 2	ET7	214	460	2	214	893440	8	2008	1304	39666	1	1988	1057	20	20-24	year and age - month imputed	completed	6	1237	13	68	2	all woman sample	214	13	13	somali	rural		1	1505		1502			1	1425	selected	woman selected and interviewed	amarigna	somaligna	somaligna	yes	somali	rural		always
214 476 1	ET7	214	476	1	214	893440	8	2008	1304	39670	7	1966	799	42	40-44	year and age - month imputed	completed	10	1237	13	68	2	all woman sample	214	13	13	somali	rural		5	1503		1502			husband not in household	1425	selected	woman not selected	amarigna	somaligna	somaligna	yes	somali	rural		7	city (urban areas)	somali
219 115 3	ET7	219	115	3	219	48316	7	2008	1303	39655	3	1991	1095	17	15-19	year and age - month imputed	completed	26	1237	14	67	2	all woman sample	219	20	20	gambela	rural		2	2406		2402			husband not in household	466	selected	woman selected and interviewed	amarigna	amarigna	agnwakigna	yes	gambela	rural		always
219 149 2	ET7	219	149	2	219	48316	7	2008	1303	39655	5	1965	785	43	40-44	month and year - information complete	completed	26	1237	14	67	2	all woman sample	219	20	20	gambela	rural		4	2402		2402			1	466	selected	woman selected and interviewed	amarigna	amarigna	amarigna	yes	gambela	rural		always
219 153 2	ET7	219	153	2	219	48316	7	2008	1303	39657	5	1977	929	31	30-34	year and age - month imputed	completed	28	1237	14	67	2	all woman sample	219	20	20	gambela	rural		3	2403		2402			1	466	selected	woman selected and interviewed	amarigna	amarigna	agnwakigna	yes	gambela	rural		always
219 234 2	ET7	219	234	2	219	48316	7	2008	1303	39658	2	1980	962	28	25-29	age - year/month imputed	completed	29	1237	14	67	2	all woman sample	219	20	20	gambela	rural		4	2403		2402			1	466	selected	woman not selected	amarigna	amarigna	agnwakigna	yes	gambela	rural		always
219 281 1	ET7	219	281	1	219	48316	7	2008	1303	39656	6	1983	1002	25	25-29	month and year - information complete	completed	27	1237	14	67	2	all woman sample	219	20	20	gambela	rural		1	2405		2402			husband not in household	466	selected	woman not selected	amarigna	amarigna	agnwakigna	yes	gambela	rural		2	town (rural areas)	gambela
219 281 3	ET7	219	281	3	219	48316	7	2008	1303	39656	6	1978	942	30	30-34	month and year - information complete	completed	27	1237	14	67	2	all woman sample	219	20	20	gambela	rural		1	2405		2402				466	selected	woman not selected	amarigna	amarigna	agnwakigna	yes	gambela	rural		2	town (rural areas)	gambela
219 328 2	ET7	219	328	2	219	48316	7	2008	1303	39658	7	1972	871	36	35-39	age - year/month imputed	completed	29	1237	14	67	2	all woman sample	219	20	20	gambela	rural		2	2406		2402			1	466	selected	woman selected and interviewed	amarigna	amarigna	agnwakigna	yes	gambela	rural		12	city (urban areas)	gambela
219 340 2	ET7	219	340	2	219	48316	7	2008	1303	39655	1	1973	877	35	35-39	month and year - information complete	completed	26	1237	14	67	2	all woman sample	219	20	20	gambela	rural		1	2405		2402			1	466	selected	woman selected and interviewed	amarigna	amarigna	agnwakigna	yes	gambela	rural		2	town (rural areas)	gambela
219 396 2	ET7	219	396	2	219	48316	7	2008	1303	39657	1	1975	901	33	30-34	month and year - information complete	completed	28	1237	14	67	2	all woman sample	219	20	20	gambela	rural		1	2405		2402			1	466	selected	woman not selected	amarigna	amarigna	agnwakigna	yes	gambela	rural		2	town (rural areas)	gambela
219 396 7	ET7	219	396	7	219	48316	7	2008	1303	39658	1	1993	1117	15	15-19	month and year - information complete	completed	29	1237	14	67	2	all woman sample	219	20	20	gambela	rural		2	2405		2402			husband not in household	466	selected	woman not selected	amarigna	amarigna	agnwakigna	yes	gambela	rural		2	city (urban areas)	gambela
219 408 3	ET7	219	408	3	219	48316	7	2008	1303	39657	3	1990	1083	18	15-19	year and age - month imputed	completed	28	1237	14	67	2	all woman sample	219	20	20	gambela	rural		2	2406		2402			husband not in household	466	selected	woman not selected	amarigna	amarigna	agnwakigna	yes	gambela	rural		1	city (urban areas)	gambela
221 12 1	ET7	221	12	1	221	77621	6	2008	1302	39628	3	1984	1011	24	20-24	month and year - information complete	completed	29	1237	15	66	2	all woman sample	221	19	19	gambela	urban		3	2605		2602				440	selected	woman not selected	amarigna	amarigna	amarigna	no	gambela	urban		5	town (rural areas)	snnpr
221 12 2	ET7	221	12	2	221	77621	6	2008	1302	39628	9	1984	1017	23	20-24	month and year - information complete	completed	29	1237	15	66	2	all woman sample	221	19	19	gambela	urban		3	2605		2602				440	selected	woman not selected	amarigna	amarigna	amarigna	no	gambela	urban		5	city (urban areas)	snnpr
221 29 1	ET7	221	29	1	221	77621	6	2008	1302	39627	1	1979	949	29	25-29	month and year - information complete	completed	28	1237	15	66	2	all woman sample	221	19	19	gambela	urban		4	2605		2602			husband not in household	440	selected	woman selected and interviewed	amarigna	amarigna	amarigna	no	gambela	urban		always
221 126 2	ET7	221	126	2	221	77621	7	2008	1303	39630	9	1977	933	30	30-34	month and year - information complete	completed	1	1237	14	67	2	all woman sample	221	19	19	gambela	urban		1	2602		2602			1	440	selected	woman selected and interviewed	amarigna	amarigna	amarigna	no	gambela	urban		10	city (urban areas)	amhara
221 145 1	ET7	221	145	1	221	77621	6	2008	1302	39629	4	1986	1036	22	20-24	month and year - information complete	completed	30	1237	15	66	2	all woman sample	221	19	19	gambela	urban		1	2603		2602				440	selected	woman not selected	amarigna	amarigna	amarigna	no	gambela	urban		0	city (urban areas)	snnpr
221 145 2	ET7	221	145	2	221	77621	6	2008	1302	39627	3	1986	1035	22	20-24	month and year - information complete	completed	28	1237	15	66	2	all woman sample	221	19	19	gambela	urban		1	2603		2602				440	selected	woman not selected	amarigna	amarigna	amarigna	no	gambela	urban		1	town (rural areas)	snnpr
221 150 2	ET7	221	150	2	221	77621	6	2008	1302	39628	3	1984	1011	24	20-24	year and age - month imputed	completed	29	1237	15	66	2	all woman sample	221	19	19	gambela	urban		1	2602		2602			1	440	selected	woman not selected	amarigna	amarigna	amarigna	no	gambela	urban		11	town (rural areas)	snnpr
221 164 2	ET7	221	164	2	221	77621	6	2008	1302	39627	5	1981	977	27	25-29	month and year - information complete	completed	28	1237	15	66	2	all woman sample	221	19	19	gambela	urban		1	2604		2602			1	440	selected	woman selected and interviewed	amarigna	amarigna	amarigna	no	gambela	urban		10	town (rural areas)	oromia
221 196 2	ET7	221	196	2	221	77621	6	2008	1302	39628	4	1982	988	26	25-29	month and year - information complete	completed	29	1237	15	66	2	all woman sample	221	19	19	gambela	urban		2	2602		2602			1	440	selected	woman not selected	amarigna	amarigna	amarigna	no	gambela	urban		12	city (urban areas)	oromia
221 228 2	ET7	221	228	2	221	77621	6	2008	1302	39627	5	1977	929	31	30-34	month and year - information complete	completed	28	1237	15	66	2	all woman sample	221	19	19	gambela	urban		1	2602		2602			1	440	selected	woman not selected	amarigna	amarigna	amarigna	no	gambela	urban		10	city (urban areas)	oromia
221 246 2	ET7	221	246	2	221	77621	6	2008	1302	39628	4	1985	1024	23	20-24	month and year - information complete	completed	29	1237	15	66	2	all woman sample	221	19	19	gambela	urban		2	2604		2602			1	440	selected	woman selected and interviewed	amarigna	amarigna	amarigna	no	gambela	urban		4	city (urban areas)	oromia
221 312 2	ET7	221	312	2	221	77621	6	2008	1302	39627	6	1968	822	40	40-44	age - year/month imputed	completed	28	1237	15	66	2	all woman sample	221	19	19	gambela	urban		3	2605		2602			1	440	selected	woman not selected	amarigna	amarigna	amarigna	no	gambela	urban		30	town (rural areas)	gambela
221 350 2	ET7	221	350	2	221	77621	6	2008	1302	39627	3	1981	975	27	25-29	month and year - information complete	completed	28	1237	15	66	2	all woman sample	221	19	19	gambela	urban		1	2603		2602			1	440	selected	woman not selected	amarigna	amarigna	amarigna	no	gambela	urban		3	city (urban areas)	snnpr
221 367 2	ET7	221	367	2	221	77621	6	2008	1302	39627	1	1985	1021	23	20-24	year and age - month imputed	completed	28	1237	15	66	2	all woman sample	221	19	19	gambela	urban		1	2602		2602			1	440	selected	woman selected and interviewed	amarigna	amarigna	amarigna	no	gambela	urban		8	city (urban areas)	snnpr
221 390 2	ET7	221	390	2	221	77621	6	2008	1302	39628	7	1980	967	27	25-29	month and year - information complete	completed	29	1237	15	66	2	all woman sample	221	19	19	gambela	urban		1	2604		2602			1	440	selected	woman not selected	amarigna	amarigna	amarigna	yes	gambela	urban		7	city (urban areas)	oromia
221 392 2	ET7	221	392	2	221	77621	6	2008	1302	39628	6	1989	1074	19	15-19	month and year - information complete	completed	29	1237	15	66	2	all woman sample	221	19	19	gambela	urban		5	2603		2602			1	440	selected	woman not selected	amarigna	amarigna	amarigna	no	gambela	urban		3	town (rural areas)	oromia
221 433 1	ET7	221	433	1	221	77621	6	2008	1302	39628	6	1982	990	26	25-29	month and year - information complete	completed	29	1237	15	66	2	all woman sample	221	19	19	gambela	urban		2	2605		2602				440	selected	woman not selected	amarigna	amarigna	amarigna	no	gambela	urban		2	city (urban areas)	tigray
221 433 2	ET7	221	433	2	221	77621	6	2008	1302	39628	4	1985	1024	23	20-24	month and year - information complete	completed	29	1237	15	66	2	all woman sample	221	19	19	gambela	urban		1	2605		2602				440	selected	woman not selected	amarigna	amarigna	amarigna	no	gambela	urban		always
221 455 1	ET7	221	455	1	221	77621	6	2008	1302	39627	5	1982	989	26	25-29	year and age - month imputed	completed	28	1237	15	66	2	all woman sample	221	19	19	gambela	urban		1	2605		2602				440	selected	woman selected and interviewed	amarigna	amarigna	amarigna	no	gambela	urban		1	town (rural areas)	tigray
221 470 2	ET7	221	470	2	221	77621	6	2008	1302	39628	3	1988	1059	20	20-24	month and year - information complete	completed	29	1237	15	66	2	all woman sample	221	19	19	gambela	urban		1	2603		2602			1	440	selected	woman selected and interviewed	amarigna	amarigna	amarigna	no	gambela	urban		2	city (urban areas)	oromia
230 20 2	ET7	230	20	2	230	229491	8	2008	1304	39678	7	1978	943	30	30-34	year and age - month imputed	completed	18	1237	13	68	2	all woman sample	230	3	3	afar	urban		3	402		402			1	747	selected	woman selected and interviewed	amarigna	amarigna	hadiygna	no	afar	urban		12	town (rural areas)	snnpr
230 30 2	ET7	230	30	2	230	229491	8	2008	1304	39676	5	1986	1037	22	20-24	month and year - information complete	completed	16	1237	13	68	2	all woman sample	230	3	3	afar	urban		1	402		402			1	747	selected	woman not selected	amarigna	amarigna	amarigna	no	afar	urban		0	city (urban areas)	amhara
230 111 2	ET7	230	111	2	230	229491	8	2008	1304	39677	8	1987	1052	21	20-24	month and year - information complete	completed	17	1237	13	68	2	all woman sample	230	3	3	afar	urban		2	405		402			1	747	selected	woman not selected	amarigna	amarigna	amarigna	no	afar	urban		0	city (urban areas)	afar
230 130 2	ET7	230	130	2	230	229491	8	2008	1304	39676	1	1979	949	29	25-29	month and year - information complete	completed	16	1237	13	68	2	all woman sample	230	3	3	afar	urban		1	406		402			1	747	selected	woman not selected	amarigna	amarigna	amarigna	no	afar	urban		8	city (urban areas)	harari
230 200 2	ET7	230	200	2	230	229491	8	2008	1304	39677	3	1988	1059	20	20-24	month and year - information complete	completed	17	1237	13	68	2	all woman sample	230	3	3	afar	urban		1	406		402			1	747	selected	woman not selected	amarigna	oromigna	amarigna	no	afar	urban		4	town (rural areas)	oromia
230 214 2	ET7	230	214	2	230	229491	8	2008	1304	39677	6	1987	1050	21	20-24	month and year - information complete	completed	17	1237	13	68	2	all woman sample	230	3	3	afar	urban		2	406		402			1	747	selected	woman not selected	amarigna	amarigna	amarigna	no	afar	urban		5	city (urban areas)	afar
230 216 1	ET7	230	216	1	230	229491	8	2008	1304	39677	7	1970	847	38	35-39	month and year - information complete	completed	17	1237	13	68	2	all woman sample	230	3	3	afar	urban		2	403		402				747	selected	woman selected and interviewed	amarigna	amarigna	oromigna	no	afar	urban		25	city (urban areas)	oromia
230 237 1	ET7	230	237	1	230	229491	8	2008	1304	39678	4	1986	1036	22	20-24	month and year - information complete	completed	18	1237	13	68	2	all woman sample	230	3	3	afar	urban		1	402		402			2	747	selected	woman not selected	amarigna	amarigna	oromigna	no	afar	urban		1	town (rural areas)	oromia
230 252 2	ET7	230	252	2	230	229491	8	2008	1304	39677	2	1965	782	43	40-44	month and year - information complete	completed	17	1237	13	68	2	all woman sample	230	3	3	afar	urban		1	403		402			1	747	selected	woman selected and interviewed	amarigna	afarigna	afarigna	yes	afar	urban		always
230 281 2	ET7	230	281	2	230	229491	8	2008	1304	39677	5	1988	1061	20	20-24	month and year - information complete	completed	17	1237	13	68	2	all woman sample	230	3	3	afar	urban		1	402		402			1	747	selected	woman selected and interviewed	amarigna	amarigna	wolyitgna	no	afar	urban		3	town (rural areas)	snnpr
230 295 1	ET7	230	295	1	230	229491	8	2008	1304	39676	7	1978	943	30	30-34	month and year - information complete	completed	16	1237	13	68	2	all woman sample	230	3	3	afar	urban		1	406		402				747	selected	woman not selected	amarigna	amarigna	amarigna	no	afar	urban		13	city (urban areas)	afar
230 328 2	ET7	230	328	2	230	229491	8	2008	1304	39676	4	1969	832	39	35-39	month and year - information complete	completed	16	1237	13	68	2	all woman sample	230	3	3	afar	urban		1	403		402			1	747	selected	woman not selected	amarigna	amarigna	oromigna	no	afar	urban		25	town (rural areas)	afar
230 328 3	ET7	230	328	3	230	229491	8	2008	1304	39678	3	1984	1011	24	20-24	month and year - information complete	completed	18	1237	13	68	2	all woman sample	230	3	3	afar	urban		1	403		402				747	selected	woman not selected	amarigna	amarigna	oromigna	no	afar	urban		always
230 441 2	ET7	230	441	2	230	229491	8	2008	1304	39676	3	1968	819	40	40-44	month and year - information complete	completed	16	1237	13	68	2	all woman sample	230	3	3	afar	urban		2	403		402			1	747	selected	woman not selected	amarigna	amarigna	wolyitgna	no	afar	urban		13	town (rural areas)	snnpr
230 443 2	ET7	230	443	2	230	229491	8	2008	1304	39676	10	1972	874	35	35-39	month and year - information complete	completed	16	1237	13	68	2	all woman sample	230	3	3	afar	urban		1	405		402			1	747	selected	woman selected and interviewed	amarigna	amarigna	amarigna	no	afar	urban		3	city (urban areas)	somali
231 45 2	ET7	231	45	2	231	57112	7	2008	1303	39638	4	1968	820	40	40-44	month and year - information complete	completed	9	1237	14	67	2	all woman sample	231	19	19	gambela	urban		1	2505		2502			1	437	selected	woman not selected	amarigna	amarigna	amarigna	no	gambela	urban		15	city (urban areas)	oromia
231 47 3	ET7	231	47	3	231	57112	7	2008	1303	39638	9	1981	981	26	25-29	month and year - information complete	completed	9	1237	14	67	2	all woman sample	231	19	19	gambela	urban		2	2505		2502				437	selected	woman not selected	amarigna	amarigna	amarigna	no	gambela	urban		26	city (urban areas)	gambela
231 74 3	ET7	231	74	3	231	57112	7	2008	1303	39637	6	1989	1074	19	15-19	month and year - information complete	completed	8	1237	14	67	2	all woman sample	231	19	19	gambela	urban		5	2504		2502			husband not in household	437	selected	woman not selected	amarigna	agnwakigna	amarigna	no	gambela	urban		8	city (urban areas)	gambela
231 84 2	ET7	231	84	2	231	57112	7	2008	1303	39636	5	1973	881	35	35-39	month and year - information complete	completed	7	1237	14	67	2	all woman sample	231	19	19	gambela	urban		1	2505		2502			1	437	selected	woman not selected	amarigna	amarigna	amarigna	no	gambela	urban		2	city (urban areas)	gambela
231 90 2	ET7	231	90	2	231	57112	7	2008	1303	39637	5	1970	845	38	35-39	month and year - information complete	completed	8	1237	14	67	2	all woman sample	231	19	19	gambela	urban		1	2505		2502			1	437	selected	woman not selected	amarigna	amarigna	amarigna	no	gambela	urban		19	city (urban areas)	oromia
231 106 1	ET7	231	106	1	231	57112	7	2008	1303	39638	3	1961	735	47	45-49	month and year - information complete	completed	9	1237	14	67	2	all woman sample	231	19	19	gambela	urban		1	2502		2502				437	selected	woman not selected	amarigna	amarigna	amarigna	yes	gambela	urban		36	town (rural areas)	gambela
231 140 1	ET7	231	140	1	231	57112	7	2008	1303	39639	2	1968	818	40	40-44	month and year - information complete	completed	10	1237	14	67	2	all woman sample	231	19	19	gambela	urban		1	2502		2502				437	selected	woman selected and interviewed	amarigna	amarigna	amarigna	yes	gambela	urban		20	town (rural areas)	gambela
231 144 2	ET7	231	144	2	231	57112	7	2008	1303	39640	5	1979	953	29	25-29	month and year - information complete	completed	11	1237	14	67	2	all woman sample	231	19	19	gambela	urban		1	2503		2502			1	437	selected	woman not selected	amarigna	amarigna	amarigna	yes	gambela	urban		always
231 145 1	ET7	231	145	1	231	57112	7	2008	1303	39639	6	1979	954	29	25-29	month and year - information complete	completed	10	1237	14	67	2	all woman sample	231	19	19	gambela	urban		3	2502		2502			husband not in household	437	selected	woman selected and interviewed	amarigna	amarigna	amarigna	yes	gambela	urban		always
231 186 2	ET7	231	186	2	231	57112	7	2008	1303	39638	5	1959	713	49	45-49	month and year - information complete	completed	9	1237	14	67	2	all woman sample	231	19	19	gambela	urban		4	2503		2502			1	437	selected	woman selected and interviewed	amarigna	amarigna	amarigna	yes	gambela	urban		always
231 186 4	ET7	231	186	4	231	57112	7	2008	1303	39642	4	1990	1084	18	15-19	month and year - information complete	completed	13	1237	14	67	2	all woman sample	231	19	19	gambela	urban		3	2503		2502			husband not in household	437	selected	woman not selected	amarigna	amarigna	amarigna	yes	gambela	urban		always
231 303 2	ET7	231	303	2	231	57112	7	2008	1303	39639	5	1977	929	31	30-34	month and year - information complete	completed	10	1237	14	67	2	all woman sample	231	19	19	gambela	urban		3	2503		2502			1	437	selected	woman not selected	amarigna	amarigna	amarigna	yes	gambela	urban		always
231 307 1	ET7	231	307	1	231	57112	7	2008	1303	39638	7	1974	895	34	30-34	month and year - information complete	completed	9	1237	14	67	2	all woman sample	231	19	19	gambela	urban		2	2502		2502			husband not in household	437	selected	woman not selected	amarigna	amarigna	amarigna	no	gambela	urban		26	town (rural areas)	gambela
231 331 1	ET7	231	331	1	231	57112	7	2008	1303	39638	2	1970	842	38	35-39	month and year - information complete	completed	9	1237	14	67	2	all woman sample	231	19	19	gambela	urban		2	2504		2502			husband not in household	437	selected	woman selected and interviewed	amarigna	amarigna	amarigna	yes	gambela	urban		10	town (rural areas)	gambela
231 373 1	ET7	231	373	1	231	57112	7	2008	1303	39637	7	1979	955	29	25-29	month and year - information complete	completed	8	1237	14	67	2	all woman sample	231	19	19	gambela	urban		1	2503		2502			husband not in household	437	selected	woman not selected	amarigna	amarigna	amarigna	yes	gambela	urban		always
231 373 6	ET7	231	373	6	231	57112	7	2008	1303	39637	7	1988	1063	20	20-24	month and year - information complete	completed	8	1237	14	67	2	all woman sample	231	19	19	gambela	urban		1	2503		2502				437	selected	woman not selected	amarigna	amarigna	amarigna	yes	gambela	urban		3	city (urban areas)	outside of ethiopia
231 423 2	ET7	231	423	2	231	57112	7	2008	1303	39642	6	1980	966	28	25-29	month and year - information complete	completed	13	1237	14	67	2	all woman sample	231	19	19	gambela	urban		2	2503		2502			1	437	selected	woman not selected	amarigna	amarigna	amarigna	no	gambela	urban		always
231 479 2	ET7	231	479	2	231	57112	7	2008	1303	39640	4	1983	1000	25	25-29	month and year - information complete	completed	11	1237	14	67	2	all woman sample	231	19	19	gambela	urban		3	2504		2502			1	437	selected	woman selected and interviewed	amarigna	amarigna	amarigna	yes	gambela	urban		always
233 15 1	ET7	233	15	1	233	50075	10	2008	1306	39722	4	1970	844	38	35-39	month and year - information complete	completed	1	1237	11	70	2	all woman sample	233	20	20	gambela	rural		1	1805		1802			husband not in household	420	selected	woman not selected	amarigna	amarigna	nuwerigna/gambeligna	yes	gambela	rural		always
233 35 1	ET7	233	35	1	233	50075	10	2008	1306	39726	7	1984	1015	24	20-24	month and year - information complete	completed	5	1237	11	70	2	all woman sample	233	20	20	gambela	rural		1	1806		1802			2	420	selected	woman selected and interviewed	amarigna	amarigna	nuwerigna/gambeligna	yes	gambela	rural		always
233 36 1	ET7	233	36	1	233	50075	10	2008	1306	39723	10	1977	934	31	30-34	month and year - information complete	completed	2	1237	11	70	2	all woman sample	233	20	20	gambela	rural		1	1806		1802			husband not in household	420	selected	woman not selected	amarigna	amarigna	nuwerigna/gambeligna	yes	gambela	rural		always
233 56 1	ET7	233	56	1	233	50075	10	2008	1306	39725	1	1991	1093	17	15-19	month and year - information complete	completed	4	1237	11	70	2	all woman sample	233	20	20	gambela	rural		1	1806		1802			husband not in household	420	selected	woman selected and interviewed	amarigna	amarigna	nuwerigna/gambeligna	yes	gambela	rural		always
233 164 1	ET7	233	164	1	233	50075	10	2008	1306	39723	4	1990	1084	18	15-19	month and year - information complete	completed	2	1237	11	70	2	all woman sample	233	20	20	gambela	rural		1	1806		1802			husband not in household	420	selected	woman not selected	amarigna	amarigna	nuwerigna/gambeligna	yes	gambela	rural		always
233 185 1	ET7	233	185	1	233	50075	10	2008	1306	39723	6	1973	882	35	35-39	year and age - month imputed	completed	2	1237	11	70	2	all woman sample	233	20	20	gambela	rural		2	1804		1802			husband not in household	420	selected	woman selected and interviewed	amarigna	amarigna	nuwerigna/gambeligna	yes	gambela	rural		always
233 186 1	ET7	233	186	1	233	50075	10	2008	1306	39725	7	1978	943	30	30-34	month and year - information complete	completed	4	1237	11	70	2	all woman sample	233	20	20	gambela	rural		1	1804		1802			2	420	selected	woman not selected	amarigna	amarigna	nuwerigna/gambeligna	yes	gambela	rural		always
233 201 2	ET7	233	201	2	233	50075	10	2008	1306	39722	3	1983	999	25	25-29	month and year - information complete	completed	1	1237	11	70	2	all woman sample	233	20	20	gambela	rural		2	1805		1802			husband not in household	420	selected	woman not selected	amarigna	amarigna	afarigna	no	gambela	rural		always
233 201 3	ET7	233	201	3	233	50075	10	2008	1306	39722	4	1981	976	27	25-29	month and year - information complete	completed	1	1237	11	70	2	all woman sample	233	20	20	gambela	rural		1	1805		1802			husband not in household	420	selected	woman not selected	amarigna	amarigna	nuwerigna/gambeligna	yes	gambela	rural		always
233 202 1	ET7	233	202	1	233	50075	10	2008	1306	39725	8	1975	908	33	30-34	month and year - information complete	completed	4	1237	11	70	2	all woman sample	233	20	20	gambela	rural		2	1806		1802			2	420	selected	woman selected and interviewed	amarigna	amarigna	nuwerigna/gambeligna	yes	gambela	rural		always
233 235 1	ET7	233	235	1	233	50075	10	2008	1306	39723	2	1982	986	26	25-29	month and year - information complete	completed	2	1237	11	70	2	all woman sample	233	20	20	gambela	rural		2	1806		1802			2	420	selected	woman selected and interviewed	amarigna	amarigna	nuwerigna/gambeligna	yes	gambela	rural		10	town (rural areas)	gambela
233 256 1	ET7	233	256	1	233	50075	10	2008	1306	39723	4	1990	1084	18	15-19	month and year - information complete	completed	2	1237	11	70	2	all woman sample	233	20	20	gambela	rural		1	1804		1802			husband not in household	420	selected	woman selected and interviewed	amarigna	amarigna	nuwerigna/gambeligna	yes	gambela	rural		17	town (rural areas)	gambela
233 269 1	ET7	233	269	1	233	50075	10	2008	1306	39725	7	1973	883	35	35-39	month and year - information complete	completed	4	1237	11	70	2	all woman sample	233	20	20	gambela	rural		1	1804		1802			husband not in household	420	selected	woman selected and interviewed	amarigna	amarigna	nuwerigna/gambeligna	yes	gambela	rural		always
233 308 2	ET7	233	308	2	233	50075	10	2008	1306	39726	7	1976	919	32	30-34	month and year - information complete	completed	5	1237	11	70	2	all woman sample	233	20	20	gambela	rural		4	1804		1802			1	420	selected	woman selected and interviewed	amarigna	amarigna	nuwerigna/gambeligna	yes	gambela	rural		always
233 431 1	ET7	233	431	1	233	50075	10	2008	1306	39723	5	1974	893	34	30-34	month and year - information complete	completed	2	1237	11	70	2	all woman sample	233	20	20	gambela	rural		2	1804		1802			husband not in household	420	selected	woman not selected	amarigna	amarigna	nuwerigna/gambeligna	yes	gambela	rural		always
233 444 1	ET7	233	444	1	233	50075	10	2008	1306	39723	3	1968	819	40	40-44	month and year - information complete	completed	2	1237	11	70	2	all woman sample	233	20	20	gambela	rural		4	1804		1802			husband not in household	420	selected	woman selected and interviewed	amarigna	amarigna	nuwerigna/gambeligna	yes	gambela	rural		35	town (rural areas)	gambela
235 11 2	ET7	235	11	2	235	43106	7	2008	1303	39640	5	1992	1109	16	15-19	year and age - month imputed	completed	11	1237	14	67	2	all woman sample	235	4	4	afar	rural		1	605		602			1	777	selected	woman not selected	amarigna	afarigna	amarigna	no	afar	rural		always
235 15 2	ET7	235	15	2	235	43106	7	2008	1303	39639	2	1990	1082	18	15-19	year and age - month imputed	completed	10	1237	14	67	2	all woman sample	235	4	4	afar	rural		1	603		602			husband not in household	777	selected	woman selected and interviewed	amarigna	afarigna	amarigna	no	afar	rural		always
235 22 2	ET7	235	22	2	235	43106	7	2008	1303	39639	3	1959	711	49	45-49	year and age - month imputed	completed	10	1237	14	67	2	all woman sample	235	4	4	afar	rural		4	605		602			1	777	selected	woman selected and interviewed	amarigna	afarigna	amarigna	no	afar	rural		always
235 80 1	ET7	235	80	1	235	43106	7	2008	1303	39640	7	1989	1075	19	15-19	year and age - month imputed	completed	11	1237	14	67	2	all woman sample	235	4	4	afar	rural		1	603		602			2	777	selected	woman selected and interviewed	amarigna	afarigna	amarigna	no	afar	rural		4	town (rural areas)	afar
235 86 2	ET7	235	86	2	235	43106	7	2008	1303	39640	4	1960	724	48	45-49	year and age - month imputed	completed	11	1237	14	67	2	all woman sample	235	4	4	afar	rural		3	605		602			1	777	selected	woman selected and interviewed	amarigna	afarigna	amarigna	no	afar	rural		always
235 95 2	ET7	235	95	2	235	43106	7	2008	1303	39640	4	1990	1084	18	15-19	year and age - month imputed	completed	11	1237	14	67	2	all woman sample	235	4	4	afar	rural		1	605		602			1	777	selected	woman selected and interviewed	amarigna	afarigna	amarigna	no	afar	rural		always
235 113 1	ET7	235	113	1	235	43106	7	2008	1303	39639	4	1965	784	43	40-44	year and age - month imputed	completed	10	1237	14	67	2	all woman sample	235	4	4	afar	rural		1	603		602			husband not in household	777	selected	woman not selected	amarigna	afarigna	amarigna	no	afar	rural		always
235 121 2	ET7	235	121	2	235	43106	7	2008	1303	39638	4	1961	736	47	45-49	year and age - month imputed	completed	9	1237	14	67	2	all woman sample	235	4	4	afar	rural		2	603		602			1	777	selected	woman selected and interviewed	amarigna	afarigna	amarigna	no	afar	rural		10	town (rural areas)	afar
235 125 2	ET7	235	125	2	235	43106	7	2008	1303	39638	5	1980	965	28	25-29	month and year - information complete	completed	9	1237	14	67	2	all woman sample	235	4	4	afar	rural		2	605		602			1	777	selected	woman not selected	amarigna	afarigna	amarigna	no	afar	rural		12	town (rural areas)	afar
235 135 2	ET7	235	135	2	235	43106	7	2008	1303	39638	6	1982	990	26	25-29	year and age - month imputed	completed	9	1237	14	67	2	all woman sample	235	4	4	afar	rural		1	605		602			1	777	selected	woman selected and interviewed	amarigna	afarigna	amarigna	no	afar	rural		always
235 164 2	ET7	235	164	2	235	43106	7	2008	1303	39638	6	1975	906	33	30-34	year and age - month imputed	completed	9	1237	14	67	2	all woman sample	235	4	4	afar	rural		4	606		602			1	777	selected	woman not selected	amarigna	afarigna	amarigna	yes	afar	rural		9	town (rural areas)	tigray
235 190 2	ET7	235	190	2	235	43106	7	2008	1303	39639	2	1972	866	36	35-39	year and age - month imputed	completed	10	1237	14	67	2	all woman sample	235	4	4	afar	rural		5	605		602			1	777	selected	woman selected and interviewed	amarigna	afarigna	amarigna	no	afar	rural		1	town (rural areas)	afar
235 236 2	ET7	235	236	2	235	43106	7	2008	1303	39638	6	1989	1074	19	15-19	year and age - month imputed	completed	9	1237	14	67	2	all woman sample	235	4	4	afar	rural		1	603		602			1	777	selected	woman not selected	amarigna	afarigna	amarigna	no	afar	rural		always
235 251 2	ET7	235	251	2	235	43106	7	2008	1303	39639	2	1972	866	36	35-39	year and age - month imputed	completed	10	1237	14	67	2	all woman sample	235	4	4	afar	rural		2	606		602			1	777	selected	woman not selected	amarigna	oromigna	amarigna	yes	afar	rural		always
235 358 3	ET7	235	358	3	235	43106	7	2008	1303	39639	1	1990	1081	18	15-19	year and age - month imputed	completed	10	1237	14	67	2	all woman sample	235	4	4	afar	rural		1	603		602			husband not in household	777	selected	woman selected and interviewed	amarigna	afarigna	amarigna	no	afar	rural		always
235 409 2	ET7	235	409	2	235	43106	7	2008	1303	39637	4	1983	1000	25	25-29	year and age - month imputed	completed	8	1237	14	67	2	all woman sample	235	4	4	afar	rural		1	603		602			1	777	selected	woman not selected	amarigna	afarigna	amarigna	no	afar	rural		always
235 456 2	ET7	235	456	2	235	43106	7	2008	1303	39637	4	1978	940	30	30-34	year and age - month imputed	completed	8	1237	14	67	2	all woman sample	235	4	4	afar	rural		1	603		602			1	777	selected	woman selected and interviewed	amarigna	afarigna	amarigna	no	afar	rural		always
235 458 3	ET7	235	458	3	235	43106	7	2008	1303	39638	6	1988	1062	20	20-24	year and age - month imputed	completed	9	1237	14	67	2	all woman sample	235	4	4	afar	rural		1	603		602			husband not in household	777	selected	woman not selected	amarigna	afarigna	amarigna	no	afar	rural		always
235 460 1	ET7	235	460	1	235	43106	7	2008	1303	39639	3	1968	819	40	40-44	year and age - month imputed	completed	10	1237	14	67	2	all woman sample	235	4	4	afar	rural		3	605		602				777	selected	woman selected and interviewed	amarigna	afarigna	amarigna	no	afar	rural		always
235 472 2	ET7	235	472	2	235	43106	7	2008	1303	39637	4	1973	880	35	35-39	year and age - month imputed	completed	8	1237	14	67	2	all woman sample	235	4	4	afar	rural		2	603		602			1	777	selected	woman selected and interviewed	amarigna	afarigna	amarigna	no	afar	rural		4	town (rural areas)	afar
239 20 2	ET7	239	20	2	239	332930	7	2008	1303	39655	3	1984	1011	24	20-24	month and year - information complete	completed	26	1237	14	67	2	all woman sample	239	13	13	somali	rural		1	1602		1602			1	1515	selected	woman not selected	amarigna	somaligna	somaligna	yes	somali	rural		always
239 21 2	ET7	239	21	2	239	332930	7	2008	1303	39655	6	1973	882	35	35-39	month and year - information complete	completed	26	1237	14	67	2	all woman sample	239	13	13	somali	rural		2	1602		1602			1	1515	selected	woman selected and interviewed	amarigna	somaligna	somaligna	yes	somali	rural		6	town (rural areas)	somali
239 28 2	ET7	239	28	2	239	332930	7	2008	1303	39655	8	1984	1016	23	20-24	month and year - information complete	completed	26	1237	14	67	2	all woman sample	239	13	13	somali	rural		2	1604		1602			1	1515	selected	woman not selected	amarigna	somaligna	somaligna	yes	somali	rural		7	town (rural areas)	somali
239 60 2	ET7	239	60	2	239	332930	7	2008	1303	39655	2	1970	842	38	35-39	year and age - month imputed	completed	26	1237	14	67	2	all woman sample	239	13	13	somali	rural		3	1605		1602			1	1515	selected	woman not selected	amarigna	somaligna	somaligna	yes	somali	rural		always
239 65 2	ET7	239	65	2	239	332930	7	2008	1303	39655	7	1968	823	40	40-44	month and year - information complete	completed	26	1237	14	67	2	all woman sample	239	13	13	somali	rural		1	1604		1602			1	1515	selected	woman selected and interviewed	amarigna	somaligna	somaligna	yes	somali	rural		10	town (rural areas)	somali
239 89 2	ET7	239	89	2	239	332930	7	2008	1303	39656	4	1965	784	43	40-44	year and age - month imputed	completed	27	1237	14	67	2	all woman sample	239	13	13	somali	rural		1	1603		1602			1	1515	selected	woman not selected	amarigna	somaligna	somaligna	yes	somali	rural		17	city (urban areas)	somali
239 120 2	ET7	239	120	2	239	332930	7	2008	1303	39657	8	1967	812	40	40-44	month and year - information complete	completed	28	1237	14	67	2	all woman sample	239	13	13	somali	rural		1	1604		1602			1	1515	selected	woman not selected	amarigna	somaligna	somaligna	yes	somali	rural		always
239 120 3	ET7	239	120	3	239	332930	7	2008	1303	39657	8	1984	1016	23	20-24	month and year - information complete	completed	28	1237	14	67	2	all woman sample	239	13	13	somali	rural		2	1604		1602			husband not in household	1515	selected	woman selected and interviewed	amarigna	somaligna	somaligna	yes	somali	rural		always
239 146 8	ET7	239	146	8	239	332930	7	2008	1303	39659	7	1989	1075	19	15-19	month and year - information complete	completed	30	1237	14	67	2	all woman sample	239	13	13	somali	rural		1	1604		1602			6	1515	selected	woman not selected	amarigna	somaligna	somaligna	yes	somali	rural		10	town (rural areas)	somali
239 155 1	ET7	239	155	1	239	332930	7	2008	1303	39654	5	1962	749	46	45-49	year and age - month imputed	completed	25	1237	14	67	2	all woman sample	239	13	13	somali	rural		1	1603		1602			2	1515	selected	woman selected and interviewed	amarigna	somaligna	somaligna	yes	somali	rural		22	city (urban areas)	outside of ethiopia
239 170 3	ET7	239	170	3	239	332930	7	2008	1303	39656	4	1982	988	26	25-29	month and year - information complete	completed	27	1237	14	67	2	all woman sample	239	13	13	somali	rural		1	1603		1602				1515	selected	woman not selected	amarigna	somaligna	somaligna	yes	somali	rural		always
239 183 2	ET7	239	183	2	239	332930	7	2008	1303	39655	5	1986	1037	22	20-24	year and age - month imputed	completed	26	1237	14	67	2	all woman sample	239	13	13	somali	rural		1	1605		1602			1	1515	selected	woman selected and interviewed	amarigna	somaligna	somaligna	yes	somali	rural		1	town (rural areas)	somali
239 239 2	ET7	239	239	2	239	332930	7	2008	1303	39656	6	1978	942	30	30-34	month and year - information complete	completed	27	1237	14	67	2	all woman sample	239	13	13	somali	rural		1	1602		1602			1	1515	selected	woman not selected	amarigna	somaligna	somaligna	yes	somali	rural		always
239 275 1	ET7	239	275	1	239	332930	7	2008	1303	39658	7	1962	751	46	45-49	month and year - information complete	completed	29	1237	14	67	2	all woman sample	239	13	13	somali	rural		3	1602		1602				1515	selected	woman selected and interviewed	amarigna	somaligna	somaligna	yes	somali	rural		always
239 331 1	ET7	239	331	1	239	332930	7	2008	1303	39654	12	1974	900	33	30-34	month and year - information complete	completed	25	1237	14	67	2	all woman sample	239	13	13	somali	rural		2	1604		1602			husband not in household	1515	selected	woman selected and interviewed	amarigna	somaligna	somaligna	yes	somali	rural		always
239 402 2	ET7	239	402	2	239	332930	7	2008	1303	39656	9	1962	753	45	45-49	month and year - information complete	completed	27	1237	14	67	2	all woman sample	239	13	13	somali	rural		3	1604		1602			1	1515	selected	woman not selected	amarigna	somaligna	somaligna	yes	somali	rural		23	town (rural areas)	somali
239 419 1	ET7	239	419	1	239	332930	7	2008	1303	39656	5	1965	785	43	40-44	year and age - month imputed	completed	27	1237	14	67	2	all woman sample	239	13	13	somali	rural		2	1605		1602				1515	selected	woman selected and interviewed	amarigna	somaligna	somaligna	yes	somali	rural		18	town (rural areas)	somali
239 467 2	ET7	239	467	2	239	332930	7	2008	1303	39654	3	1973	879	35	35-39	year and age - month imputed	completed	25	1237	14	67	2	all woman sample	239	13	13	somali	rural		1	1603		1602			1	1515	selected	woman not selected	amarigna	somaligna	somaligna	yes	somali	rural		7	town (rural areas)	somali
241 47 2	ET7	241	47	2	241	88137	6	2008	1302	39612	5	1981	977	27	25-29	month and year - information complete	completed	13	1237	15	66	2	all woman sample	241	4	4	afar	rural		5	503		502			1	883	selected	woman selected and interviewed	amarigna	amarigna	amarigna	yes	afar	rural		2	town (rural areas)	afar
241 74 1	ET7	241	74	1	241	88137	6	2008	1302	39611	5	1983	1001	25	25-29	month and year - information complete	completed	12	1237	15	66	2	all woman sample	241	4	4	afar	rural		1	503		502			husband not in household	883	selected	woman not selected	amarigna	amarigna	amarigna	yes	afar	rural		always
241 145 2	ET7	241	145	2	241	88137	6	2008	1302	39612	4	1975	904	33	30-34	year and age - month imputed	completed	13	1237	15	66	2	all woman sample	241	4	4	afar	rural		1	502		502			1	883	selected	woman selected and interviewed	amarigna	amarigna	amarigna	yes	afar	rural		5	town (rural areas)	afar
241 178 1	ET7	241	178	1	241	88137	6	2008	1302	39612	2	1979	950	29	25-29	month and year - information complete	completed	13	1237	15	66	2	all woman sample	241	4	4	afar	rural		2	506		502			2	883	selected	woman not selected	amarigna	afarigna	amarigna	no	afar	rural		always
241 223 1	ET7	241	223	1	241	88137	6	2008	1302	39611	2	1972	866	36	35-39	month and year - information complete	completed	12	1237	15	66	2	all woman sample	241	4	4	afar	rural		4	502		502			2	883	selected	woman selected and interviewed	amarigna	amarigna	amarigna	yes	afar	rural		17	town (rural areas)	afar
241 242 2	ET7	241	242	2	241	88137	6	2008	1302	39611	5	1970	845	38	35-39	year and age - month imputed	completed	12	1237	15	66	2	all woman sample	241	4	4	afar	rural		3	505		502			1	883	selected	woman not selected	amarigna	amarigna	amarigna	yes	afar	rural		always
241 290 2	ET7	241	290	2	241	88137	6	2008	1302	39611	3	1979	951	29	25-29	year and age - month imputed	completed	12	1237	15	66	2	all woman sample	241	4	4	afar	rural		1	505		502			1	883	selected	woman selected and interviewed	amarigna	amarigna	amarigna	yes	afar	rural		always
241 349 2	ET7	241	349	2	241	88137	6	2008	1302	39612	11	1989	1079	18	15-19	month and year - information complete	completed	13	1237	15	66	2	all woman sample	241	4	4	afar	rural		1	505		502			1	883	selected	woman not selected	amarigna	amarigna	amarigna	yes	afar	rural		always
241 353 1	ET7	241	353	1	241	88137	6	2008	1302	39611	3	1977	927	31	30-34	month and year - information complete	completed	12	1237	15	66	2	all woman sample	241	4	4	afar	rural		2	506		502			2	883	selected	woman selected and interviewed	amarigna	afarigna	amarigna	no	afar	rural		always
241 380 1	ET7	241	380	1	241	88137	6	2008	1302	39611	8	1987	1052	20	20-24	month and year - information complete	completed	12	1237	15	66	2	all woman sample	241	4	4	afar	rural		3	506		502			2	883	selected	woman selected, but privacy not possible	amarigna	afarigna	amarigna	no	afar	rural		always
241 404 1	ET7	241	404	1	241	88137	6	2008	1302	39610	3	1990	1083	18	15-19	month and year - information complete	completed	11	1237	15	66	2	all woman sample	241	4	4	afar	rural		2	503		502			2	883	selected	woman not selected	amarigna	amarigna	amarigna	yes	afar	rural		always
241 422 1	ET7	241	422	1	241	88137	6	2008	1302	39610	1	1989	1069	19	15-19	month and year - information complete	completed	11	1237	15	66	2	all woman sample	241	4	4	afar	rural		2	505		502			2	883	selected	woman not selected	amarigna	amarigna	amarigna	yes	afar	rural		always
243 28 2	ET7	243	28	2	243	41296	6	2008	1302	39601	5	1966	797	42	40-44	age - year/month imputed	completed	2	1237	15	66	2	all woman sample	243	20	20	gambela	rural		1	2602		2602			1	1531	selected	woman selected and interviewed	amarigna	amarigna	amarigna	no	gambela	rural		20	city (urban areas)	gambela
243 111 2	ET7	243	111	2	243	41296	6	2008	1302	39604	11	1972	875	35	35-39	age - year/month imputed	completed	5	1237	15	66	2	all woman sample	243	20	20	gambela	rural		1	2605		2602			1	1531	selected	woman not selected	amarigna	amarigna	amarigna	yes	gambela	rural		18	town (rural areas)	gambela
243 111 9	ET7	243	111	9	243	41296	6	2008	1302	39601	4	1987	1048	21	20-24	month and year - information complete	completed	2	1237	15	66	2	all woman sample	243	20	20	gambela	rural		2	2605		2602			husband not in household	1531	selected	woman not selected	amarigna	amarigna	amarigna	no	gambela	rural		visitor
243 138 2	ET7	243	138	2	243	41296	6	2008	1302	39602	5	1978	941	30	30-34	month and year - information complete	completed	3	1237	15	66	2	all woman sample	243	20	20	gambela	rural		3	2604		2602			1	1531	selected	woman selected and interviewed	amarigna	amarigna	amarigna	no	gambela	rural		always
243 139 2	ET7	243	139	2	243	41296	6	2008	1302	39601	9	1972	873	35	35-39	age - year/month imputed	completed	2	1237	15	66	2	all woman sample	243	20	20	gambela	rural		2	2605		2602			1	1531	selected	woman selected and interviewed	amarigna	amarigna	amarigna	no	gambela	rural		29	town (rural areas)	snnpr
243 171 2	ET7	243	171	2	243	41296	6	2008	1302	39601	3	1991	1095	17	15-19	year and age - month imputed	completed	2	1237	15	66	2	all woman sample	243	20	20	gambela	rural		2	2602		2602				1531	selected	woman not selected	amarigna	amarigna	amarigna	no	gambela	rural		always
243 248 1	ET7	243	248	1	243	41296	6	2008	1302	39604	6	1963	762	45	45-49	year and age - month imputed	completed	5	1237	15	66	2	all woman sample	243	20	20	gambela	rural		1	2604		2602				1531	selected	woman selected and interviewed	amarigna	amarigna	amarigna	yes	gambela	rural		always
243 252 2	ET7	243	252	2	243	41296	6	2008	1302	39601	3	1970	843	38	35-39	year and age - month imputed	completed	2	1237	15	66	2	all woman sample	243	20	20	gambela	rural		1	2604		2602			1	1531	selected	woman selected and interviewed	amarigna	amarigna	amarigna	no	gambela	rural		19	town (rural areas)	snnpr
243 257 2	ET7	243	257	2	243	41296	6	2008	1302	39604	8	1975	908	32	30-34	age - year/month imputed	completed	5	1237	15	66	2	all woman sample	243	20	20	gambela	rural		5	2602		2602			1	1531	selected	woman not selected	amarigna	amarigna	amarigna	yes	gambela	rural		20	town (rural areas)	gambela
243 262 3	ET7	243	262	3	243	41296	6	2008	1302	39604	3	1983	999	25	25-29	year and age - month imputed	completed	5	1237	15	66	2	all woman sample	243	20	20	gambela	rural		1	2603		2602				1531	selected	woman selected, but privacy not possible	amarigna	amarigna	amarigna	no	gambela	rural		always
243 281 2	ET7	243	281	2	243	41296	6	2008	1302	39600	1	1968	817	40	40-44	month and year - information complete	completed	1	1237	15	66	2	all woman sample	243	20	20	gambela	rural		1	2604		2602			1	1531	selected	woman not selected	oromigna	oromigna	oromigna	yes	gambela	rural		always
243 290 2	ET7	243	290	2	243	41296	6	2008	1302	39600	5	1968	821	40	40-44	month and year - information complete	completed	1	1237	15	66	2	all woman sample	243	20	20	gambela	rural		1	2603		2602			1	1531	selected	woman not selected	amarigna	amarigna	amarigna	no	gambela	rural		20	city (urban areas)	snnpr
243 298 2	ET7	243	298	2	243	41296	6	2008	1302	39602	3	1991	1095	17	15-19	year and age - month imputed	completed	3	1237	15	66	2	all woman sample	243	20	20	gambela	rural		1	2603		2602			1	1531	selected	woman not selected	amarigna	amarigna	oromigna	no	gambela	rural		always
243 350 2	ET7	243	350	2	243	41296	6	2008	1302	39600	3	1964	771	44	40-44	month and year - information complete	completed	1	1237	15	66	2	all woman sample	243	20	20	gambela	rural		1	2605		2602			1	1531	selected	woman selected and interviewed	amarigna	amarigna	amarigna	no	gambela	rural		10	city (urban areas)	gambela
243 350 7	ET7	243	350	7	243	41296	6	2008	1302	39600	9	1962	753	45	45-49	month and year - information complete	completed	1	1237	15	66	2	all woman sample	243	20	20	gambela	rural		1	2605		2602				1531	selected	woman not selected	amarigna	amarigna	amarigna	no	gambela	rural		35	town (rural areas)	gambela
243 360 2	ET7	243	360	2	243	41296	6	2008	1302	39601	6	1975	906	33	30-34	month and year - information complete	completed	2	1237	15	66	2	all woman sample	243	20	20	gambela	rural		2	2605		2602			1	1531	selected	woman not selected	amarigna	amarigna	amarigna	no	gambela	rural		always
243 386 1	ET7	243	386	1	243	41296	6	2008	1302	39601	2	1967	806	41	40-44	month and year - information complete	completed	2	1237	15	66	2	all woman sample	243	20	20	gambela	rural		1	2603		2602				1531	selected	woman not selected	amarigna	amarigna	amarigna	no	gambela	rural		always
243 387 2	ET7	243	387	2	243	41296	6	2008	1302	39601	12	1969	840	38	35-39	month and year - information complete	completed	2	1237	15	66	2	all woman sample	243	20	20	gambela	rural		1	2603		2602				1531	selected	woman selected, but privacy not possible	amarigna	amarigna	amarigna	no	gambela	rural		always
243 387 6	ET7	243	387	6	243	41296	6	2008	1302	39601	2	1975	902	33	30-34	month and year - information complete	completed	2	1237	15	66	2	all woman sample	243	20	20	gambela	rural		1	2603		2602			husband not in household	1531	selected	woman not selected	amarigna	amarigna	amarigna	no	gambela	rural		always
243 399 2	ET7	243	399	2	243	41296	6	2008	1302	39604	10	1961	742	46	45-49	age - year/month imputed	completed	5	1237	15	66	2	all woman sample	243	20	20	gambela	rural		3	2605		2602			1	1531	selected	woman selected and interviewed	amarigna	amarigna	amarigna	no	gambela	rural		always
243 411 2	ET7	243	411	2	243	41296	6	2008	1302	39605	4	1963	760	45	45-49	month and year - information complete	completed	6	1237	15	66	2	all woman sample	243	20	20	gambela	rural		1	2604		2602			1	1531	selected	woman not selected	amarigna	amarigna	amarigna	yes	gambela	rural		18	town (rural areas)	snnpr
243 411 9	ET7	243	411	9	243	41296	6	2008	1302	39602	2	1988	1058	20	20-24	year and age - month imputed	completed	3	1237	15	66	2	all woman sample	243	20	20	gambela	rural		1	2604		2602			3	1531	selected	woman not selected	amarigna	amarigna	amarigna	no	gambela	rural		always
243 451 2	ET7	243	451	2	243	41296	6	2008	1302	39602	3	1982	987	26	25-29	month and year - information complete	completed	3	1237	15	66	2	all woman sample	243	20	20	gambela	rural		2	2604		2602			1	1531	selected	woman not selected	amarigna	amarigna	amarigna	no	gambela	rural		9	town (rural areas)	snnpr
243 472 2	ET7	243	472	2	243	41296	6	2008	1302	39600	8	1969	836	38	35-39	month and year - information complete	completed	1	1237	15	66	2	all woman sample	243	20	20	gambela	rural		3	2603		2602			1	1531	selected	woman selected and interviewed	amarigna	amarigna	oromigna	no	gambela	rural		4	city (urban areas)	snnpr
244 7 2	ET7	244	7	2	244	73384	9	2008	1305	39704	3	1978	939	30	30-34	month and year - information complete	completed	13	1237	12	69	2	all woman sample	244	15	15	benishangul	rural		1	1806		1802			1	2364	selected	woman selected and interviewed	amarigna	amarigna	oromigna	yes	benishangul	rural		always
244 56 1	ET7	244	56	1	244	73384	9	2008	1305	39701	5	1981	977	27	25-29	month and year - information complete	completed	10	1237	12	69	2	all woman sample	244	15	15	benishangul	rural		1	1806		1802				2364	selected	woman selected and interviewed	amarigna	amarigna	oromigna	no	benishangul	rural		always
244 200 2	ET7	244	200	2	244	73384	9	2008	1305	39701	9	1968	825	40	40-44	month and year - information complete	completed	10	1237	12	69	2	all woman sample	244	15	15	benishangul	rural		2	1802		1802			1	2364	selected	woman not selected	amarigna	amarigna	oromigna	yes	benishangul	rural		always
244 218 2	ET7	244	218	2	244	73384	9	2008	1305	39702	3	1973	879	35	35-39	month and year - information complete	completed	11	1237	12	69	2	all woman sample	244	15	15	benishangul	rural		2	1802		1802			1	2364	selected	woman selected and interviewed	amarigna	amarigna	oromigna	yes	benishangul	rural		always
244 262 2	ET7	244	262	2	244	73384	9	2008	1305	39701	1	1980	961	28	25-29	year and age - month imputed	completed	10	1237	12	69	2	all woman sample	244	15	15	benishangul	rural		1	1804		1802			1	2364	selected	woman selected and interviewed	amarigna	amarigna	oromigna	yes	benishangul	rural		always
244 265 2	ET7	244	265	2	244	73384	9	2008	1305	39704	5	1982	989	26	25-29	year and age - month imputed	completed	13	1237	12	69	2	all woman sample	244	15	15	benishangul	rural		1	1804		1802			1	2364	selected	woman selected and interviewed	amarigna	amarigna	oromigna	yes	benishangul	rural		always
244 312 2	ET7	244	312	2	244	73384	9	2008	1305	39703	5	1980	965	28	25-29	month and year - information complete	completed	12	1237	12	69	2	all woman sample	244	15	15	benishangul	rural		1	1806		1802			1	2364	selected	woman not selected	amarigna	oromigna	amarigna	yes	benishangul	rural		always
244 321 2	ET7	244	321	2	244	73384	9	2008	1305	39702	11	1987	1055	20	20-24	month and year - information complete	completed	11	1237	12	69	2	all woman sample	244	15	15	benishangul	rural		1	1802		1802			1	2364	selected	woman not selected	amarigna	amarigna	oromigna	no	benishangul	rural		always
244 402 2	ET7	244	402	2	244	73384	9	2008	1305	39702	3	1986	1035	22	20-24	month and year - information complete	completed	11	1237	12	69	2	all woman sample	244	15	15	benishangul	rural		1	1806		1802			1	2364	selected	woman selected and interviewed	amarigna	amarigna	oromigna	yes	benishangul	rural		always
244 405 2	ET7	244	405	2	244	73384	9	2008	1305	39702	2	1972	866	36	35-39	month and year - information complete	completed	11	1237	12	69	2	all woman sample	244	15	15	benishangul	rural		1	1804		1802			1	2364	selected	woman selected and interviewed	amarigna	amarigna	oromigna	yes	benishangul	rural		always
244 445 2	ET7	244	445	2	244	73384	9	2008	1305	39701	2	1985	1022	23	20-24	month and year - information complete	completed	10	1237	12	69	2	all woman sample	244	15	15	benishangul	rural		1	1806		1802			1	2364	selected	woman selected and interviewed	amarigna	amarigna	oromigna	no	benishangul	rural		always
246 19 2	ET7	246	19	2	246	107401	9	2008	1305	39702	6	1988	1062	20	20-24	month and year - information complete	completed	11	1237	12	69	2	all woman sample	246	15	15	benishangul	rural		1	1902		1902			1	1531	selected	woman not selected	amarigna	amarigna	gumuzigna/bangagna	yes	benishangul	rural		5	town (rural areas)	benishangul-gumuz
246 47 2	ET7	246	47	2	246	107401	9	2008	1305	39701	3	1973	879	35	35-39	month and year - information complete	completed	10	1237	12	69	2	all woman sample	246	15	15	benishangul	rural		1	1906		1902			1	1531	selected	woman selected and interviewed	amarigna	amarigna	gumuzigna/bangagna	yes	benishangul	rural		always
246 119 1	ET7	246	119	1	246	107401	9	2008	1305	39701	6	1974	894	34	30-34	month and year - information complete	completed	10	1237	12	69	2	all woman sample	246	15	15	benishangul	rural		1	1903		1902				1531	selected	woman not selected	amarigna	amarigna	gumuzigna/bangagna	yes	benishangul	rural		always
246 166 2	ET7	246	166	2	246	107401	9	2008	1305	39701	4	1980	964	28	25-29	month and year - information complete	completed	10	1237	12	69	2	all woman sample	246	15	15	benishangul	rural		1	1902		1902			1	1531	selected	woman not selected	amarigna	amarigna	gumuzigna/bangagna	yes	benishangul	rural		always
246 177 2	ET7	246	177	2	246	107401	9	2008	1305	39701	6	1968	822	40	40-44	month and year - information complete	completed	10	1237	12	69	2	all woman sample	246	15	15	benishangul	rural		1	1902		1902			1	1531	selected	woman selected and interviewed	amarigna	amarigna	gumuzigna/bangagna	yes	benishangul	rural		always
246 266 2	ET7	246	266	2	246	107401	9	2008	1305	39701	6	1988	1062	20	20-24	month and year - information complete	completed	10	1237	12	69	2	all woman sample	246	15	15	benishangul	rural		1	1902		1902			1	1531	selected	woman selected and interviewed	amarigna	amarigna	gumuzigna/bangagna	yes	benishangul	rural		5	town (rural areas)	benishangul-gumuz
246 315 1	ET7	246	315	1	246	107401	9	2008	1305	39701	3	1980	963	28	25-29	month and year - information complete	completed	10	1237	12	69	2	all woman sample	246	15	15	benishangul	rural		1	1903		1902				1531	selected	woman not selected	amarigna	amarigna	gumuzigna/bangagna	yes	benishangul	rural		always
246 316 2	ET7	246	316	2	246	107401	9	2008	1305	39701	3	1977	927	31	30-34	month and year - information complete	completed	10	1237	12	69	2	all woman sample	246	15	15	benishangul	rural		1	1905		1902			1	1531	selected	woman selected and interviewed	amarigna	amarigna	gumuzigna/bangagna	yes	benishangul	rural		always
246 339 2	ET7	246	339	2	246	107401	9	2008	1305	39702	5	1973	881	35	35-39	month and year - information complete	completed	11	1237	12	69	2	all woman sample	246	15	15	benishangul	rural		5	1902		1902			1	1531	selected	woman selected and interviewed	amarigna	amarigna	gumuzigna/bangagna	yes	benishangul	rural		15	town (rural areas)	benishangul-gumuz
246 375 2	ET7	246	375	2	246	107401	9	2008	1305	39702	8	1980	968	28	25-29	month and year - information complete	completed	11	1237	12	69	2	all woman sample	246	15	15	benishangul	rural		1	1903		1902			1	1531	selected	woman not selected	amarigna	amarigna	gumuzigna/bangagna	yes	benishangul	rural		always
246 412 2	ET7	246	412	2	246	107401	9	2008	1305	39701	3	1980	963	28	25-29	month and year - information complete	completed	10	1237	12	69	2	all woman sample	246	15	15	benishangul	rural		1	1905		1902			1	1531	selected	woman not selected	amarigna	amarigna	gumuzigna/bangagna	yes	benishangul	rural		always
246 431 2	ET7	246	431	2	246	107401	9	2008	1305	39701	3	1973	879	35	35-39	month and year - information complete	completed	10	1237	12	69	2	all woman sample	246	15	15	benishangul	rural		1	1902		1902			1	1531	selected	woman selected and interviewed	amarigna	amarigna	gumuzigna/bangagna	yes	benishangul	rural		always
246 438 2	ET7	246	438	2	246	107401	9	2008	1305	39701	4	1988	1060	20	20-24	month and year - information complete	completed	10	1237	12	69	2	all woman sample	246	15	15	benishangul	rural		4	1905		1902			1	1531	selected	woman selected and interviewed	amarigna	amarigna	gumuzigna/bangagna	yes	benishangul	rural		always
246 463 2	ET7	246	463	2	246	107401	9	2008	1305	39701	3	1973	879	35	35-39	month and year - information complete	completed	10	1237	12	69	2	all woman sample	246	15	15	benishangul	rural		1	1906		1902			1	1531	selected	woman selected and interviewed	amarigna	amarigna	gumuzigna/bangagna	yes	benishangul	rural		always
249 23 2	ET7	249	23	2	249	54613	6	2008	1302	39617	7	1970	847	37	35-39	age - year/month imputed	completed	18	1237	15	66	2	all woman sample	249	4	4	afar	rural		2	606		602			1	1002	selected	woman selected and interviewed	amarigna	afarigna	amarigna	yes	afar	rural		always
249 99 2	ET7	249	99	2	249	54613	6	2008	1302	39619	12	1972	876	35	35-39	year and age - month imputed	completed	20	1237	15	66	2	all woman sample	249	4	4	afar	rural		1	603		602			1	1002	selected	woman not selected	amarigna	afarigna	amarigna	no	afar	rural		15	town (rural areas)	afar
249 99 3	ET7	249	99	3	249	54613	6	2008	1302	39619	8	1992	1112	15	15-19	age - year/month imputed	completed	20	1237	15	66	2	all woman sample	249	4	4	afar	rural		1	605		602			husband not in household	1002	selected	woman not selected	amarigna	afarigna	amarigna	yes	afar	rural		always
249 113 1	ET7	249	113	1	249	54613	6	2008	1302	39616	4	1980	964	28	25-29	year and age - month imputed	completed	17	1237	15	66	2	all woman sample	249	4	4	afar	rural		1	606		602			husband not in household	1002	selected	woman not selected	amarigna	afarigna	amarigna	yes	afar	rural		always
249 161 2	ET7	249	161	2	249	54613	6	2008	1302	39620	9	1977	933	30	30-34	month and year - information complete	completed	21	1237	15	66	2	all woman sample	249	4	4	afar	rural		4	605		602			1	1002	selected	woman selected and interviewed	amarigna	afarigna	amarigna	no	afar	rural		always
249 210 2	ET7	249	210	2	249	54613	6	2008	1302	39620	1	1988	1057	20	20-24	year and age - month imputed	completed	21	1237	15	66	2	all woman sample	249	4	4	afar	rural		1	603		602			1	1002	selected	woman selected, but privacy not possible	amarigna	afarigna	amarigna	no	afar	rural		2	town (rural areas)	afar
249 315 2	ET7	249	315	2	249	54613	6	2008	1302	39616	5	1990	1085	18	15-19	year and age - month imputed	completed	17	1237	15	66	2	all woman sample	249	4	4	afar	rural		1	606		602			3	1002	selected	woman not selected	amarigna	afarigna	amarigna	no	afar	rural		3	town (rural areas)	afar
249 339 1	ET7	249	339	1	249	54613	6	2008	1302	39620	3	1982	987	26	25-29	year and age - month imputed	completed	21	1237	15	66	2	all woman sample	249	4	4	afar	rural		1	605		602				1002	selected	woman not selected	amarigna	afarigna	amarigna	yes	afar	rural		always
249 433 1	ET7	249	433	1	249	54613	6	2008	1302	39617	3	1988	1059	20	20-24	year and age - month imputed	completed	18	1237	15	66	2	all woman sample	249	4	4	afar	rural		1	602		602			husband not in household	1002	selected	woman not selected	amarigna	afarigna	amarigna	no	afar	rural		10	town (rural areas)	afar
249 437 2	ET7	249	437	2	249	54613	6	2008	1302	39620	2	1963	758	45	45-49	year and age - month imputed	completed	21	1237	15	66	2	all woman sample	249	4	4	afar	rural		1	603		602			1	1002	selected	woman not selected	amarigna	afarigna	amarigna	no	afar	rural		7	town (rural areas)	afar
249 456 2	ET7	249	456	2	249	54613	6	2008	1302	39620	5	1982	989	26	25-29	month and year - information complete	completed	21	1237	15	66	2	all woman sample	249	4	4	afar	rural		1	603		602			1	1002	selected	woman selected and interviewed	amarigna	afarigna	amarigna	no	afar	rural		6	town (rural areas)	afar
249 464 8	ET7	249	464	8	249	54613	6	2008	1302	39617	1	1983	997	25	25-29	year and age - month imputed	completed	18	1237	15	66	2	all woman sample	249	4	4	afar	rural		1	605		602			husband not in household	1002	selected	woman not selected	amarigna	afarigna	amarigna	no	afar	rural		always
250 7 2	ET7	250	7	2	250	346525	9	2008	1305	39706	12	1974	900	33	30-34	year and age - month imputed	completed	15	1237	12	69	2	all woman sample	250	13	13	somali	rural		1	2102		2102			1	513	selected	woman not selected	amarigna	amarigna	somaligna	yes	somali	rural		always
250 29 1	ET7	250	29	1	250	346525	9	2008	1305	39706	7	1985	1027	23	20-24	month and year - information complete	completed	15	1237	12	69	2	all woman sample	250	13	13	somali	rural		1	2103		2102			2	513	selected	woman not selected	amarigna	amarigna	somaligna	yes	somali	rural		always
250 57 2	ET7	250	57	2	250	346525	9	2008	1305	39705	12	1979	960	28	25-29	year and age - month imputed	completed	14	1237	12	69	2	all woman sample	250	13	13	somali	rural		2	2104		2102			1	513	selected	woman not selected	amarigna	amarigna	somaligna	yes	somali	rural		always
250 71 2	ET7	250	71	2	250	346525	9	2008	1305	39707	1	1990	1081	18	15-19	month and year - information complete	completed	16	1237	12	69	2	all woman sample	250	13	13	somali	rural		1	2106		2102			husband not in household	513	selected	woman selected and interviewed	amarigna	somaligna	amarigna	yes	somali	rural		always
250 119 2	ET7	250	119	2	250	346525	9	2008	1305	39707	3	1977	927	31	30-34	month and year - information complete	completed	16	1237	12	69	2	all woman sample	250	13	13	somali	rural		1	2106		2102			1	513	selected	woman selected and interviewed	amarigna	somaligna	amarigna	yes	somali	rural		always
250 163 1	ET7	250	163	1	250	346525	9	2008	1305	39706	2	1974	890	34	30-34	year and age - month imputed	completed	15	1237	12	69	2	all woman sample	250	13	13	somali	rural		2	2102		2102				513	selected	woman not selected	amarigna	amarigna	somaligna	yes	somali	rural		always
250 186 1	ET7	250	186	1	250	346525	7	2008	1303	39644	4	1966	796	42	40-44	month and year - information complete	completed	15	1237	14	67	2	all woman sample	250	13	13	somali	rural		1	2106		2102			husband not in household	513	selected	woman selected and interviewed	amarigna	somaligna	amarigna	yes	somali	rural		always
250 252 2	ET7	250	252	2	250	346525	9	2008	1305	39706	9	1970	849	38	35-39	month and year - information complete	completed	15	1237	12	69	2	all woman sample	250	13	13	somali	rural		1	2103		2102			1	513	selected	woman not selected	amarigna	amarigna	somaligna	yes	somali	rural		always
250 279 2	ET7	250	279	2	250	346525	7	2008	1303	39644	1	1983	997	25	25-29	month and year - information complete	completed	15	1237	14	67	2	all woman sample	250	13	13	somali	rural		1	2106		2102			1	513	selected	woman not selected	amarigna	amarigna	amarigna	yes	somali	rural		always
250 285 2	ET7	250	285	2	250	346525	9	2008	1305	39706	2	1980	962	28	25-29	month and year - information complete	completed	15	1237	12	69	2	all woman sample	250	13	13	somali	rural		5	2103		2102			1	513	selected	woman not selected	amarigna	amarigna	somaligna	yes	somali	rural		always
250 306 1	ET7	250	306	1	250	346525	9	2008	1305	39705	3	1974	891	34	30-34	year and age - month imputed	completed	14	1237	12	69	2	all woman sample	250	13	13	somali	rural		1	2104		2102				513	selected	woman selected and interviewed	amarigna	amarigna	somaligna	yes	somali	rural		always
250 318 2	ET7	250	318	2	250	346525	9	2008	1305	39706	10	1984	1018	23	20-24	year and age - month imputed	completed	15	1237	12	69	2	all woman sample	250	13	13	somali	rural		1	2104		2102			1	513	selected	woman selected and interviewed	amarigna	amarigna	somaligna	yes	somali	rural		always
250 350 2	ET7	250	350	2	250	346525	9	2008	1305	39706	2	1972	866	36	35-39	month and year - information complete	completed	15	1237	12	69	2	all woman sample	250	13	13	somali	rural		1	2103		2102			1	513	selected	woman selected and interviewed	amarigna	amarigna	somaligna	yes	somali	rural		always
250 361 1	ET7	250	361	1	250	346525	9	2008	1305	39706	5	1984	1013	24	20-24	month and year - information complete	completed	15	1237	12	69	2	all woman sample	250	13	13	somali	rural		1	2103		2102			husband not in household	513	selected	woman not selected	amarigna	amarigna	somaligna	yes	somali	rural		always
250 417 1	ET7	250	417	1	250	346525	9	2008	1305	39705	11	1982	995	25	25-29	year and age - month imputed	completed	14	1237	12	69	2	all woman sample	250	13	13	somali	rural		1	2104		2102			husband not in household	513	selected	woman selected and interviewed	amarigna	amarigna	somaligna	yes	somali	rural		always
250 443 1	ET7	250	443	1	250	346525	9	2008	1305	39706	10	1966	802	41	40-44	year and age - month imputed	completed	15	1237	12	69	2	all woman sample	250	13	13	somali	rural		2	2104		2102			husband not in household	513	selected	woman not selected	amarigna	amarigna	somaligna	yes	somali	rural		always
250 447 2	ET7	250	447	2	250	346525	9	2008	1305	39707	3	1983	999	25	25-29	month and year - information complete	completed	16	1237	12	69	2	all woman sample	250	13	13	somali	rural		2	2106		2102			1	513	selected	woman selected and interviewed	amarigna	somaligna	amarigna	yes	somali	rural		4	town (rural areas)	outside of ethiopia
251 15 2	ET7	251	15	2	251	234596	9	2008	1305	39721	7	1986	1039	22	20-24	month and year - information complete	completed	30	1237	12	69	2	all woman sample	251	13	13	somali	rural		1	1602		1602			husband not in household	1469	selected	woman not selected	amarigna	somaligna	somaligna	yes	somali	rural		2	town (rural areas)	somali
251 29 2	ET7	251	29	2	251	234596	10	2008	1306	39725	8	1987	1052	21	20-24	year and age - month imputed	completed	4	1237	11	70	2	all woman sample	251	13	13	somali	rural		1	1603		1602			1	1469	selected	woman selected and interviewed	amarigna	somaligna	somaligna	yes	somali	rural		always
251 45 2	ET7	251	45	2	251	234596	9	2008	1305	39721	3	1974	891	34	30-34	month and year - information complete	completed	30	1237	12	69	2	all woman sample	251	13	13	somali	rural		2	1602		1602			1	1469	selected	woman not selected	amarigna	somaligna	somaligna	yes	somali	rural		1	town (rural areas)	somali
251 50 2	ET7	251	50	2	251	234596	9	2008	1305	39720	2	1982	986	26	25-29	month and year - information complete	completed	29	1237	12	69	2	all woman sample	251	13	13	somali	rural		1	1602		1602				1469	selected	woman not selected	amarigna	somaligna	somaligna	yes	somali	rural		1	city (urban areas)	somali
251 50 4	ET7	251	50	4	251	234596	10	2008	1306	39723	4	1984	1012	24	20-24	month and year - information complete	completed	2	1237	11	70	2	all woman sample	251	13	13	somali	rural		2	1602		1602			husband not in household	1469	selected	woman not selected	amarigna	somaligna	somaligna	yes	somali	rural		1	city (urban areas)	somali
251 62 1	ET7	251	62	1	251	234596	9	2008	1305	39721	2	1976	914	32	30-34	year and age - month imputed	completed	30	1237	12	69	2	all woman sample	251	13	13	somali	rural		3	1605		1602			husband not in household	1469	selected	woman not selected	amarigna	somaligna	somaligna	yes	somali	rural		2	city (urban areas)	somali
251 200 2	ET7	251	200	2	251	234596	9	2008	1305	39720	5	1977	929	31	30-34	year and age - month imputed	completed	29	1237	12	69	2	all woman sample	251	13	13	somali	rural		2	1604		1602			1	1469	selected	woman selected and interviewed	amarigna	somaligna	somaligna	yes	somali	rural		3	town (rural areas)	somali
251 416 1	ET7	251	416	1	251	234596	10	2008	1306	39722	1	1980	961	28	25-29	month and year - information complete	completed	1	1237	11	70	2	all woman sample	251	13	13	somali	rural		1	1605		1602			husband not in household	1469	selected	woman not selected	amarigna	somaligna	somaligna	yes	somali	rural		2	town (rural areas)	somali
251 463 2	ET7	251	463	2	251	234596	10	2008	1306	39725	9	1989	1077	19	15-19	year and age - month imputed	completed	4	1237	11	70	2	all woman sample	251	13	13	somali	rural		1	1603		1602			1	1469	selected	woman not selected	amarigna	somaligna	somaligna	yes	somali	rural		2	city (urban areas)	somali
256 103 2	ET7	256	103	2	256	132305	8	2008	1304	39675	6	1978	942	30	30-34	month and year - information complete	completed	15	1237	13	68	2	all woman sample	256	15	15	benishangul	rural		2	2603		2602			1	726	selected	woman selected and interviewed	amarigna	amarigna	gumuzigna/bangagna	yes	benishangul	rural		always
256 119 2	ET7	256	119	2	256	132305	8	2008	1304	39677	9	1968	825	39	35-39	month and year - information complete	completed	17	1237	13	68	2	all woman sample	256	15	15	benishangul	rural		2	2605		2602			1	726	selected	woman selected and interviewed	amarigna	amarigna	gumuzigna/bangagna	yes	benishangul	rural		10	town (rural areas)	benishangul-gumuz
256 185 2	ET7	256	185	2	256	132305	8	2008	1304	39678	2	1975	902	33	30-34	month and year - information complete	completed	18	1237	13	68	2	all woman sample	256	15	15	benishangul	rural		1	2605		2602			1	726	selected	woman not selected	amarigna	amarigna	gumuzigna/bangagna	yes	benishangul	rural		8	town (rural areas)	gambela
256 270 1	ET7	256	270	1	256	132305	8	2008	1304	39678	9	1982	993	25	25-29	month and year - information complete	completed	18	1237	13	68	2	all woman sample	256	15	15	benishangul	rural		1	2604		2602			husband not in household	726	selected	woman not selected	amarigna	amarigna	gumuzigna/bangagna	yes	benishangul	rural		always
256 290 2	ET7	256	290	2	256	132305	8	2008	1304	39677	1	1976	913	32	30-34	month and year - information complete	completed	17	1237	13	68	2	all woman sample	256	15	15	benishangul	rural		1	2604		2602			1	726	selected	woman selected and interviewed	amarigna	amarigna	gumuzigna/bangagna	yes	benishangul	rural		20	town (rural areas)	outside of ethiopia
256 321 2	ET7	256	321	2	256	132305	8	2008	1304	39675	2	1982	986	26	25-29	month and year - information complete	completed	15	1237	13	68	2	all woman sample	256	15	15	benishangul	rural		1	2603		2602			1	726	selected	woman selected and interviewed	amarigna	amarigna	gumuzigna/bangagna	yes	benishangul	rural		always
256 323 2	ET7	256	323	2	256	132305	8	2008	1304	39678	5	1968	821	40	40-44	month and year - information complete	completed	18	1237	13	68	2	all woman sample	256	15	15	benishangul	rural		1	2604		2602			1	726	selected	woman selected and interviewed	amarigna	amarigna	gumuzigna/bangagna	yes	benishangul	rural		always
256 343 2	ET7	256	343	2	256	132305	8	2008	1304	39677	6	1985	1026	23	20-24	month and year - information complete	completed	17	1237	13	68	2	all woman sample	256	15	15	benishangul	rural		1	2605		2602			1	726	selected	woman not selected	amarigna	amarigna	gumuzigna/bangagna	no	benishangul	rural		4	town (rural areas)	benishangul-gumuz
256 348 2	ET7	256	348	2	256	132305	8	2008	1304	39679	12	1981	984	26	25-29	month and year - information complete	completed	19	1237	13	68	2	all woman sample	256	15	15	benishangul	rural		3	2604		2602			1	726	selected	woman selected and interviewed	amarigna	amarigna	gumuzigna/bangagna	yes	benishangul	rural		always
256 367 2	ET7	256	367	2	256	132305	8	2008	1304	39675	3	1990	1083	18	15-19	month and year - information complete	completed	15	1237	13	68	2	all woman sample	256	15	15	benishangul	rural		2	2603		2602			1	726	selected	woman not selected	amarigna	amarigna	gumuzigna/bangagna	yes	benishangul	rural		always
256 382 1	ET7	256	382	1	256	132305	8	2008	1304	39678	11	1978	947	29	25-29	age - year/month imputed	completed	18	1237	13	68	2	all woman sample	256	15	15	benishangul	rural		1	2605		2602				726	selected	woman not selected	amarigna	amarigna	other	yes	benishangul	rural		5	city (urban areas)	outside of ethiopia
256 402 2	ET7	256	402	2	256	132305	8	2008	1304	39677	3	1959	711	49	45-49	year and age - month imputed	completed	17	1237	13	68	2	all woman sample	256	15	15	benishangul	rural		1	2605		2602			1	726	selected	woman not selected	amarigna	amarigna	gumuzigna/bangagna	yes	benishangul	rural		30	town (rural areas)	benishangul-gumuz
256 460 2	ET7	256	460	2	256	132305	8	2008	1304	39677	4	1978	940	30	30-34	month and year - information complete	completed	17	1237	13	68	2	all woman sample	256	15	15	benishangul	rural		3	2604		2602			1	726	selected	woman selected and interviewed	amarigna	amarigna	gumuzigna/bangagna	yes	benishangul	rural		always
260 371 2	ET7	260	371	2	260	10197	9	2008	1305	39714	3	1974	891	34	30-34	month and year - information complete	completed	23	1237	12	69	2	all woman sample	260	20	20	gambela	rural		1	2204		2202			1	420	selected	woman not selected	amarigna	amarigna	nuwerigna/gambeligna	yes	gambela	rural		always
[truncated: 1,878 more rows]
[truncated: 5,000 more columns]
